# Supplementary material for: Identification of Stress Associated microRNAs in Solanum lycopersicum by High-Throughput Sequencing
Source: Genes (Basel). 2019 Jun 21;10(6):475. doi: 10.3390/genes10060475 (PMC6627569; doi:10.3390/genes10060475)
Supplement: Supplementary file 1 [file genes-10-00475-s001.zip]

Archive with 8 entries (8 files):
- Table_S1.xlsx
- Table_S2.xlsx
- Table_S3.xls
- TAble_S4.xls
- Table_S5.xlsx
- table_S6.xlsx
- TAble_s7.xlsx
- Table_S8.xlsx
