# Supplementary material for: Identification of Stress Associated microRNAs in Solanum lycopersicum by High-Throughput Sequencing
Source: Genes (Basel). 2019 Jun 21;10(6):475. doi: 10.3390/genes10060475 (PMC6627569; doi:10.3390/genes10060475)
Supplement: Supplementary file 1 [file genes-10-00475-s001.zip › Table_S1.xlsx]

## Sheet: miRNAs_primerse
qRT-PCR primers for miRNA validation. (toi: target of interest, ref: reference gene)
Type	Description	Gene identification	Amplification Eficiency (LingREG)	Forward primer:	Tm	Reverse primer	Tm	Amplicon size (bp)
				name / sequence / concentration in the reaction		name / sequence / concentration in the reaction
toi	microRNA	sly-miR408b-3p	1.99	sly_miR408_3p_fw: GCAGATGCACTGCCTCTTC	58.9	sly_miR408_3p_rv: TCCAGTTTTTTTTTTTTTTTGCCAGG	59.1	45
				250 nM		250 nM
toi	microRNA	sly-miR167c-3p	1.97	sly_miR167c_3p_fw: AGGTCATGCTCGGACAGC	59.4	sly_miR167c_3p_rv: CAGGTCCAGTTTTTTTTTTTTTTTAGTGAG	59.7	48
				250 nM		250 nM
toi	microRNA	sly-miR171a	1.96	sly_miR171b_fw: GCAGTGATTGAGCCGTGC	59.5	sly_miR171b_rv: AGGTCCCAGTTTTTTTTTTTTTTTGATATTG	59.7	49
				250 nM		250 nM
toi	microRNA	sly-miR6022	1.97	sly_miR6022_fw: CGCAGTGGAAGGGAGAATATCC	60.5	sly_miR6022_rv: CAGGTCCAGTTTTTTTTTTTTTTTTCCT	59.1	50
				250 nM		250 nM
toi	microRNA	ath-miR172c	1.98	ath-miR172c_fw: CGCAGAGAATCTTGATGATGCT	58.9	ath-miR172c_rv: AGGTCCAGTTTTTTTTTTTTTTTCTGC	59.1	49
				250 nM		250 nM
toi	microRNA	sly-miR168a-5p	1.97	sly_miR168a_5p_fw: CGCAGTCGCTTGGTGCAGGTC	66.6	sly_miR168a_5p_rv: GGTCCAGTTTTTTTTTTTTTTTTGTCCC	60.1	49
				250 nM		250 nM
toi	microRNA	sly-miR482d-5p	1.96	sly-miR482d_5p_fw: GCAGGGAGTGGGTGGGAT	61	sly-miR482d_5p_rv: CAGGTCCAGTTTTTTTTTTTTTTTTTTTTCC	59.8	49
				250 nM		250 nM
toi	microRNA	sly-miR9471a-3p	1.99	sly-miR9471a_3p_fw: CAGTTGGCTGAGTGAGCATC	58.9	sly-miR9471a_3p_rv: GGTCCAGTTTTTTTTTTTTTTTCCGT	58.9	46
				150 nM		150 nM
toi	microRNA	sly-newmiR21-3p	1.91	newmir21_3p_fw: CAGACCGCAGAAGCATCAAT	58.6	newmir21_3p_rv: CAGGTCCAGTTTTTTTTTTTTTTTGGAC	59.9	48
				250 nM		250 nM
toi	microRNA	sly-newmiR22-3p	1.96	newmir22_3p_fw: CGCAGGTTTGCATATGTCAGG	59.9	newmir22_3p_rv: AGGTCCAGTTTTTTTTTTTTTTTAAAGCT	58.9	50
				250 nM		250 nM
toi	microRNA	sly-newmiR36-3p	2	newmir36_cpb_fw: GCAGGGGAGAAGGGGTG	58.9	newmir36_cpb_rv: TCCAGTTTTTTTTTTTTTTTTGAGGAGG	58.9	45
				250 nM		250 nM
ref for miRNA	small RNA U6	Gene ID: X51447.1	2	U6_solanum_un_fw: GGGGACATCCGATAAAATTGGAAC	60	U6_solanum_un_rev: TGGACCATTTCTCGATTTGTGC	59.5	88
				200 nM		200 nM

## Sheet: Targets_primers
qRT-PCR primers for miRNA target validation (toi: target of interest, ref: reference gene)
Type	Description	Gene identification	Amplification Eficiency (LingREG)	Forward primer:	Tm	Reverse primer	Tm	Amplicon size (bp)
				name / sequence / concentration in the reaction		name / sequence / concentration in the reaction
toi	Kinesin	Solyc02g086840.2	1.97	Kinesin_tom_fw: ACTCAATGCCGGAATTTGCC	59.5	Kinesin_tom_rv: GTACTCAACGGACTCCTCGG	59.5	124
				200 nM		200 nM
toi	PPR	Solyc01g108180.2.1	1.95	PPR_tom_fw: AGATGCACGCAGAGTTTTTG	57.3	PPR_tom_rv: GCATCTGATCATACAAAGTCAACC	58.2	122
				200 nM		200 nM
toi	GDP	Solyc12g014570.1.1	1.98	GDP_new22_3p_fw: AGAAGCTCCCAGCCCAATAC	59.5	GDP_new22_3p_rv: TGAGGATTGACCGGTTGGAG	59.4	136
				200 nM		200 nM
toi	RLP1	Solyc01g101100.2.1	1.97	RLP1_new22_3p_fw: CTCCCTGTCAGCCAAATACC	58	RLP1_new22_3p_rv: AAGAAGAATTCCGTCTCGTGG	58	102
				250 nM		250 nM
toi	GRAS40	Solyc08g078800.1.1	1.95	GRAS40_171cpb_fw: TCTGCAGTTGCCTTTCCTTT	57.9	GRAS40_171cpb_rv: TGTGAATTTGCTCAGCATCC	56.7	191
				300nM		300 nM
toi	ABC_transporter	Solyc08g081890.2.1	1.94	ABC171_cpb_fw: GAAGCCGATAATGCCTGTG	56.5	ABC171_cpb_rv: CGAGTACAACGTCCCAACTT	57.9	189
				300 nM		300 nM
ref	Ribosomal protein	Gene ID: 107882131	1.92	Solanum_18Sfw: GGGCATTCGTATTTCATAGTCAGAG	59.6	solanum_18Srev: CGGTTCTTGATTAATGAAAACATCCT	58.5	105
				300 nM		300 nM
