# Supplementary material for: Identification of Stress Associated microRNAs in Solanum lycopersicum by High-Throughput Sequencing
Source: Genes (Basel). 2019 Jun 21;10(6):475. doi: 10.3390/genes10060475 (PMC6627569; doi:10.3390/genes10060475)
Supplement: Supplementary file 1 [file genes-10-00475-s001.zip › Table_S2.xlsx]

## Sheet: CPB
Top miRNAs for the CPB experiment . Data and chromosome location for CPB infested samples (1,2,3) and Control samples (control_1, 2, 3)
CPB_1
name	unique reads	read count(MA)	read count (SA)	RPM (lib)	RPM (total)	chromosomeString
sly-miR482e-3p	15	6861	6861	258955	10112.3	4:sly#55142317#55142338#+
ath-miR167a-5p=ath-miR167b=nta-miR167d=nta-miR167e=sly-miR167a=stu-miR167a-5p=stu-miR167b-5p=stu-miR167c-5p=stu-miR167d-5p	9	4202	4202	158596	6193.25	9:sly#63883415#63883435#+
ath-miR159a=nta-miR159=sly-miR159	7	3746	3746	141385	5521.16	3:sly#61786222#61786242#+
ath-miR164a=ath-miR164b-5p=nta-miR164a=nta-miR164b=sly-miR164a-5p=sly-miR164b-5p	3	1196	1196	45140.6	1762.76	9:sly#7197977#7197997#+
ath-miR157a-5p=ath-miR157b-5p=ath-miR157c-5p=sly-miR156a=sly-miR156b=sly-miR156c=stu-miR156a=stu-miR156b=stu-miR156c=stu-miR156d-5p	8	1191	1191	44951.9	1755.39	6:sly#39241755#39241775#-
sly-miR482b=stu-miR482d-3p	5	1029	1029	38837.5	1516.62	6:sly#33870237#33870258#-
sly-miR6022=stu-miR6022	3	1005	1005	37931.7	1481.25	11:sly#3158885#3158905#+
stu-miR156d-3p	5	716	716	27024	1055.3	6:sly#39241674#39241695#-
sly-miR5300	7	655	655	24721.6	965.392	4:sly#423141#423162#+
					30363.4
CPB_2
name	unique reads	read count(MA)	read count (SA)	RPM (lib)	RPM (total)	chromosomeString
sly-miR482e-3p	22	12790	12790	289583	13194.5	4:sly#55142317#55142338#+
ath-miR167a-5p=ath-miR167b=nta-miR167d=nta-miR167e=sly-miR167a=stu-miR167a-5p=stu-miR167b-5p=stu-miR167c-5p=stu-miR167d-5p	13	7160	7160	162112	7386.44	9:sly#63883415#63883435#+
ath-miR159a=nta-miR159=sly-miR159	10	5904	5904	133674	6090.72	3:sly#61786222#61786242#+
ath-miR164a=ath-miR164b-5p=nta-miR164a=nta-miR164b=sly-miR164a-5p=sly-miR164b-5p	8	1900	1900	43018.5	1960.09	9:sly#7197977#7197997#+
ath-miR157a-5p=ath-miR157b-5p=ath-miR157c-5p=sly-miR156a=sly-miR156b=sly-miR156c=stu-miR156a=stu-miR156b=stu-miR156c=stu-miR156d-5p	10	1777	1777	40233.7	1833.2	6:sly#39241755#39241775#-
sly-miR6022=stu-miR6022	8	1626	1626	36815.7	1677.42	11:sly#3158885#3158905#+
sly-miR482b=stu-miR482d-3p	4	1274	1274	28845.1	1314.29	6:sly#33870237#33870258#-
sly-miR5300	7	1246	1246	28211.1	1285.41	4:sly#423141#423162#+
stu-miR156d-3p	7	1163	1163	26331.9	1199.78	6:sly#39241674#39241695#-
CPB_3
name	unique reads	read count(MA)	read count (SA)	RPM (lib)	RPM (total)	chromosomeString
sly-miR482e-3p	29	17861	17861	300589	15889.8	4:sly#55142317#55142338#+
ath-miR167a-5p=ath-miR167b=nta-miR167d=nta-miR167e=sly-miR167a=stu-miR167a-5p=stu-miR167b-5p=stu-miR167c-5p=stu-miR167d-5p	15	8341	8341	140374	7420.44	9:sly#63883415#63883435#+
ath-miR159a=nta-miR159=sly-miR159	9	7675	7675	129165	6827.95	3:sly#61786222#61786242#+
ath-miR396a-5p=nta-miR396a=sly-miR396a-5p	9	2898	2898	48771.5	2578.16	00:sly#12537520#12537540#+
ath-miR157a-5p=ath-miR157b-5p=ath-miR157c-5p=sly-miR156a=sly-miR156b=sly-miR156c=stu-miR156a=stu-miR156b=stu-miR156c=stu-miR156d-5p	12	2576	2576	43352.4	2291.7	6:sly#39241755#39241775#-
sly-miR6022=stu-miR6022	11	2346	2346	39482.3	2087.08	11:sly#3158885#3158905#+
sly-miR482b=stu-miR482d-3p	5	1816	1816	30562.1	1615.58	6:sly#33870237#33870258#-
ath-miR164a=ath-miR164b-5p=nta-miR164a=nta-miR164b=sly-miR164a-5p=sly-miR164b-5p	5	1632	1632	27465.5	1451.88	9:sly#7197977#7197997#+
sly-miR5300	8	1538	1538	25883.5	1368.26	4:sly#423141#423162#+
CPB_control_1
name	unique reads	read count(MA)	read count (SA)	RPM (lib)	RPM (total)	chromosomeString
sly-miR482e-3p	22	12816	12816	291346	12724	4:sly#55142317#55142338#+
ath-miR167a-5p=ath-miR167b=nta-miR167d=nta-miR167e=sly-miR167a=stu-miR167a-5p=stu-miR167b-5p=stu-miR167c-5p=stu-miR167d-5p	17	7496	7496	170406	7442.19	9:sly#59575910#59575930#+
ath-miR159a=nta-miR159=sly-miR159	7	4587	4587	104276	4554.07	3:sly#61786222#61786242#+
ath-miR157a-5p=ath-miR157b-5p=ath-miR157c-5p=sly-miR156a=sly-miR156b=sly-miR156c=stu-miR156a=stu-miR156b=stu-miR156c=stu-miR156d-5p	12	2071	2071	47080	2056.13	6:sly#39241755#39241775#-
stu-miR156d-3p	7	1671	1671	37986.8	1659	6:sly#39241674#39241695#-
sly-miR5300	8	1456	1456	33099.2	1445.55	4:sly#423141#423162#+
sly-miR6022=stu-miR6022	7	1194	1194	27143.1	1185.43	11:sly#3158885#3158905#+
sly-miR482c=stu-miR482e-3p	6	1169	1169	26574.8	1160.61	6:sly#33877995#33878016#-
sly-miR482b=stu-miR482d-3p	4	1133	1133	25756.4	1124.87	6:sly#33870237#33870258#-
CPB_control_2
name	unique reads	read count(MA)	read count (SA)	RPM (lib)	RPM (total)	chromosomeString
sly-miR482e-3p	23	23538	23538	423581	21926.5	4:sly#55142317#55142338#+
ath-miR167a-5p=ath-miR167b=nta-miR167d=nta-miR167e=sly-miR167a=stu-miR167a-5p=stu-miR167b-5p=stu-miR167c-5p=stu-miR167d-5p	21	8006	8006	144073	7457.87	9:sly#63883415#63883435#+
ath-miR159a=nta-miR159=sly-miR159	9	2540	2540	45708.9	2366.1	3:sly#61786222#61786242#+
stu-miR156d-3p	10	2307	2307	41516	2149.05	6:sly#39241674#39241695#-
sly-miR5300	8	2275	2275	40940.8	2119.24	4:sly#423141#423162#+
ath-miR396a-5p=nta-miR396a=sly-miR396a-5p	6	1316	1316	23682.3	1225.9	12:sly#2905770#2905790#-
ath-miR164a=ath-miR164b-5p=nta-miR164a=nta-miR164b=sly-miR164a-5p=sly-miR164b-5p	4	1307	1307	23520.3	1217.52	9:sly#7197977#7197997#+
sly-miR482c=stu-miR482e-3p	7	1082	1082	19471.6	1007.92	6:sly#33877995#33878016#-
ath-miR396b-5p=nta-miR396b=nta-miR396c=sly-miR396b=stu-miR396-5p	5	1036	1055	18643.5	965.071	7:sly#2628853#2628873#-
CPB_control_3
name	unique reads	read count(MA)	read count (SA)	RPM (lib)	RPM (total)	chromosomeString
sly-miR482e-3p	18	11347	11347	400628	18961.2	4:sly#55142317#55142338#+
ath-miR167a-5p=ath-miR167b=nta-miR167d=nta-miR167e=sly-miR167a=stu-miR167a-5p=stu-miR167b-5p=stu-miR167c-5p=stu-miR167d-5p	10	3872	3872	136709	6470.24	9:sly#63883415#63883435#+
ath-miR159a=nta-miR159=sly-miR159	6	2047	2047	72273.4	3420.61	3:sly#61786222#61786242#+
sly-miR482b=stu-miR482d-3p	5	1207	1207	42615.5	2016.94	6:sly#33870237#33870258#-
ath-miR157a-5p=ath-miR157b-5p=ath-miR157c-5p=sly-miR156a=sly-miR156b=sly-miR156c=stu-miR156a=stu-miR156b=stu-miR156c=stu-miR156d-5p	9	1170	1170	41309.2	1955.11	6:sly#39241755#39241775#-
sly-miR5300	8	953	953	33647.6	1592.5	4:sly#423141#423162#+
sly-miR6022=stu-miR6022	5	950	950	33541.6	1587.48	11:sly#3158885#3158905#+
ath-miR396a-5p=nta-miR396a=sly-miR396a-5p	4	848	848	29940.3	1417.04	00:sly#12537520#12537540#+
stu-miR156d-3p	4	675	675	23832.2	1127.95	6:sly#39241674#39241695#-

## Sheet: P. syringae
Top miRNAs for the P. syringae experiment . Data and chromosome location for P. syringae infected samples (1,2,3) and Control samples (control_1, 2, 3)
P. syringae_1
name	unique reads	read count(MA)	read count (SA)	RPM (lib)	RPM (total)	chromosomeString
ath-miR167a-5p=ath-miR167b=nta-miR167d=nta-miR167e=sly-miR167a=stu-miR167a-5p=stu-miR167b-5p=stu-miR167c-5p=stu-miR167d-5p	19	13452	13452	238261	33193.2	9:sly#63883415#63883435#+
ath-miR159a=nta-miR159=sly-miR159	14	10847	10847	192122	26765.2	3:sly#61786222#61786242#+
sly-miR482e-3p	21	8619	8619	152659	21267.6	4:sly#55142317#55142338#+
stu-miR156d-3p	10	3116	3116	55190.5	7688.8	6:sly#39241674#39241695#-
sly-miR5300	11	2254	2254	39922.8	5561.79	4:sly#423141#423162#+
ath-miR157a-5p=ath-miR157b-5p=ath-miR157c-5p=sly-miR156a=sly-miR156b=sly-miR156c=stu-miR156a=stu-miR156b=stu-miR156c=stu-miR156d-5p	15	1878	1878	33263.1	4634.02	6:sly#39241755#39241775#-
ath-miR172a=ath-miR172b-3p=nta-miR172c=nta-miR172d=nta-miR172e=nta-miR172f=nta-miR172g=nta-miR172h=nta-miR172i=sly-miR172a=sly-miR172b=stu-miR172a-3p=stu-miR172b-3p=stu-miR172e-3p	10	1860	1860	32944.3	4589.59	5:sly#64339745#64339765#+
sly-miR6022=stu-miR6022	10	1646	1646	29153.9	4061.54	11:sly#3158885#3158905#+
nta-miR482a=nta-miR482c=sly-miR482a=stu-miR482a-3p	8	1069	1069	18934.1	2637.78	3:sly#58819366#58819387#+
P. syringae_2
name	unique reads	read count(MA)	read count (SA)	RPM (lib)	RPM (total)	chromosomeString
sly-miR482e-3p	31	14662	14662	208217	33206.4	4:sly#55142317#55142338#+
ath-miR159a=nta-miR159=sly-miR159	14	12462	12462	176974	28223.9	3:sly#61786222#61786242#+
ath-miR167a-5p=ath-miR167b=nta-miR167d=nta-miR167e=sly-miR167a=stu-miR167a-5p=stu-miR167b-5p=stu-miR167c-5p=stu-miR167d-5p	16	10722	10722	152267	24283.1	9:sly#63883415#63883435#+
stu-miR156d-3p	12	4559	4559	64742.9	10325.2	6:sly#39241674#39241695#-
sly-miR5300	15	3727	3727	52927.6	8440.89	4:sly#423141#423162#+
ath-miR157a-5p=ath-miR157b-5p=ath-miR157c-5p=sly-miR156a=sly-miR156b=sly-miR156c=stu-miR156a=stu-miR156b=stu-miR156c=stu-miR156d-5p	14	2388	2388	33912.3	5408.33	6:sly#39241755#39241775#-
sly-miR482b=stu-miR482d-3p	5	1973	1973	28018.8	4468.44	6:sly#33870237#33870258#-
nta-miR482a=nta-miR482c=sly-miR482a=stu-miR482a-3p	9	1928	1928	27379.8	4366.53	3:sly#58819366#58819387#+
sly-miR482c=stu-miR482e-3p	7	1559	1559	22139.5	3530.82	6:sly#33877995#33878016#-
P.syringae_3
name	unique reads	read count(MA)	read count (SA)	RPM (lib)	RPM (total)	chromosomeString
ath-miR159a=nta-miR159=sly-miR159	8	4849	4849	210643	27364.3	3:sly#61786222#61786242#+
ath-miR167a-5p=ath-miR167b=nta-miR167d=nta-miR167e=sly-miR167a=stu-miR167a-5p=stu-miR167b-5p=stu-miR167c-5p=stu-miR167d-5p	14	3598	3598	156306	20304.5	9:sly#63883415#63883435#+
sly-miR482e-3p	11	3589	3589	155908	20253.7	4:sly#55142317#55142338#+
ath-miR157d=nta-miR156g=nta-miR156h=nta-miR156i=nta-miR156j	10	2022	2022	87836.7	11410.7	3:sly#61720040#61720059#+
stu-miR156d-3p	10	1356	1356	58905.3	7652.28	6:sly#39241674#39241695#-
sly-miR5300	6	1016	1016	44135.5	5733.57	4:sly#423141#423162#+
sly-miR482b=stu-miR482d-3p	4	571	571	24804.5	3222.31	6:sly#33870237#33870258#-
sly-miR482c=stu-miR482e-3p	7	529	529	22980	2985.29	6:sly#33877995#33878016#-
sly-miR6022=stu-miR6022	5	475	475	20635.1	2680.56	11:sly#3158885#3158905#+
P_syringae_control_1
name	unique reads	read count(MA)	read count (SA)	RPM (lib)	RPM (total)	chromosomeString
ath-miR159a=nta-miR159=sly-miR159	10	24659	24659	216985	24003.6	3:sly#61786222#61786242#+
ath-miR167a-5p=ath-miR167b=nta-miR167d=nta-miR167e=sly-miR167a=stu-miR167a-5p=stu-miR167b-5p=stu-miR167c-5p=stu-miR167d-5p	20	23602	23602	207682	22974.7	9:sly#63883415#63883435#+
sly-miR482e-3p	23	14615	14615	128603	14226.6	4:sly#55142317#55142338#+
ath-miR157a-5p=ath-miR157b-5p=ath-miR157c-5p=sly-miR156a=sly-miR156b=sly-miR156c=stu-miR156a=stu-miR156b=stu-miR156c=stu-miR156d-5p	16	11994	11994	105539	11675.2	6:sly#39241755#39241775#-
ath-miR164a=ath-miR164b-5p=nta-miR164a=nta-miR164b=sly-miR164a-5p=sly-miR164b-5p	8	3627	3627	31915.5	3530.6	9:sly#7197977#7197997#+
sly-miR6022=stu-miR6022	12	3404	3404	29952.9	3313.53	11:sly#3158885#3158905#+
nta-miR168a=nta-miR168b=nta-miR168c=sly-miR168a-5p=sly-miR168b-5p	11	2939	2939	25861.2	2860.89	12:sly#63569025#63569045#+
sly-miR5300	11	2866	2866	25219.1	2789.83	4:sly#423141#423162#+
sly-miR482b=stu-miR482d-3p	4	2408	2408	21188.8	2344	6:sly#33870237#33870258#-
P. syringae_control_2
name	unique reads	read count(MA)	read count (SA)	RPM (lib)	RPM (total)	chromosomeString
sly-miR482e-3p	23	11510	11510	208783	17241.7	4:sly#55142317#55142338#+
ath-miR167a-5p=ath-miR167b=nta-miR167d=nta-miR167e=sly-miR167a=stu-miR167a-5p=stu-miR167b-5p=stu-miR167c-5p=stu-miR167d-5p	16	9779	9779	177381	14648.7	9:sly#63883415#63883435#+
ath-miR159a=nta-miR159=sly-miR159	7	6044	6044	109632	9053.76	3:sly#61786222#61786242#+
stu-miR156d-3p	9	2789	2789	50589.5	4177.85	6:sly#39241674#39241695#-
sly-miR482b=stu-miR482d-3p	4	2342	2342	42481.4	3508.26	6:sly#33870237#33870258#-
sly-miR5300	10	2151	2151	39017.6	3222.14	4:sly#423141#423162#+
nta-miR168a=nta-miR168b=nta-miR168c=sly-miR168a-5p=sly-miR168b-5p	10	2128	2128	38600.4	3187.69	12:sly#63569025#63569045#+
ath-miR157a-5p=ath-miR157b-5p=ath-miR157c-5p=sly-miR156a=sly-miR156b=sly-miR156c=stu-miR156a=stu-miR156b=stu-miR156c=stu-miR156d-5p	10	1416	1416	25684.7	2121.13	6:sly#39241755#39241775#-
sly-miR6022=stu-miR6022	8	1342	1342	24342.5	2010.28	11:sly#3158885#3158905#+
P. syringae_control_3
name	unique reads	read count(MA)	read count (SA)	RPM (lib)	RPM (total)	chromosomeString
sly-miR482e-3p	22	18006	18006	236036	22983.5	4:sly#55142317#55142338#+
ath-miR167a-5p=ath-miR167b=nta-miR167d=nta-miR167e=sly-miR167a=stu-miR167a-5p=stu-miR167b-5p=stu-miR167c-5p=stu-miR167d-5p	14	13011	13011	170558	16607.7	9:sly#63883415#63883435#+
ath-miR159a=nta-miR159=sly-miR159	8	11415	11415	149636	14570.5	3:sly#61786222#61786242#+
ath-miR157a-5p=ath-miR157b-5p=ath-miR157c-5p=sly-miR156a=sly-miR156b=sly-miR156c=stu-miR156a=stu-miR156b=stu-miR156c=stu-miR156d-5p	11	7082	7082	92836.1	9039.69	6:sly#39241755#39241775#-
stu-miR156d-3p	10	2682	2682	35157.6	3423.39	6:sly#39241674#39241695#-
sly-miR5300	9	2510	2510	32902.9	3203.85	4:sly#423141#423162#+
ath-miR164a=ath-miR164b-5p=nta-miR164a=nta-miR164b=sly-miR164a-5p=sly-miR164b-5p	5	2209	2209	28957.2	2819.64	9:sly#7197977#7197997#+
sly-miR482b=stu-miR482d-3p	4	2008	2008	26322.3	2563.08	6:sly#33870237#33870258#-
nta-miR168a=nta-miR168b=nta-miR168c=sly-miR168a-5p=sly-miR168b-5p	10	1785	1785	23399.1	2278.43	12:sly#63569025#63569045#+

## Sheet: B. cinerea
Top miRNAs for the B. cinerea experiment . Data and chromosome location for B. cinereainfected samples (1,2,3) and Control samples (control_1, 2, 3)
B. cinerea_1
name	unique reads	read count(MA)	read count (SA)	RPM (lib)	RPM (total)	chromosomeString
sly-miR482e-3p	31	28979	28979	280351	21850.9	4:sly#55142317#55142338#+
ath-miR167a-5p=ath-miR167b=nta-miR167d=nta-miR167e=sly-miR167a=stu-miR167a-5p=stu-miR167b-5p=stu-miR167c-5p=stu-miR167d-5p	18	13352	13352	129171	10067.7	9:sly#63883415#63883435#+
ath-miR159a=nta-miR159=sly-miR159	12	12444	12444	120387	9383.09	3:sly#61786222#61786242#+
stu-miR156d-3p	14	8219	8219	79512.8	6197.34	6:sly#39241674#39241695#-
ath-miR157a-5p=ath-miR157b-5p=ath-miR157c-5p=sly-miR156a=sly-miR156b=sly-miR156c=stu-miR156a=stu-miR156b=stu-miR156c=stu-miR156d-5p	22	6599	6599	63840.5	4975.81	6:sly#39241755#39241775#-
sly-miR5300	12	2831	2831	27387.9	2134.65	4:sly#423141#423162#+
sly-miR482b=stu-miR482d-3p	6	2448	2448	23682.6	1845.85	6:sly#33870237#33870258#-
sly-miR482e-5p	9	2252	2252	21786.5	1698.07	4:sly#55142268#55142288#+
nta-miR168a=nta-miR168b=nta-miR168c=sly-miR168a-5p=sly-miR168b-5p	11	2006	2006	19406.6	1512.58	12:sly#63569025#63569045#+
B. cinerea_2
name	unique reads	read count(MA)	read count (SA)	RPM (lib)	RPM (total)	chromosomeString
sly-miR482e-3p	49	86406	86406	249608	12222.2	4:sly#55142317#55142338#+
ath-miR159a=nta-miR159=sly-miR159	27	61184	61184	176747	8654.5	3:sly#61786222#61786242#+
ath-miR167a-5p=ath-miR167b=nta-miR167d=nta-miR167e=sly-miR167a=stu-miR167a-5p=stu-miR167b-5p=stu-miR167c-5p=stu-miR167d-5p	27	33244	33244	96034.3	4702.38	9:sly#59575910#59575930#+
sly-miR482b=stu-miR482d-3p	20	24270	24270	70110.5	3433	6:sly#33870237#33870258#-
stu-miR156d-3p	23	22348	22348	64558.2	3161.13	6:sly#39241674#39241695#-
ath-miR157a-5p=ath-miR157b-5p=ath-miR157c-5p=sly-miR156a=sly-miR156b=sly-miR156c=stu-miR156a=stu-miR156b=stu-miR156c=stu-miR156d-5p	29	16235	16235	46899.3	2296.45	6:sly#39241755#39241775#-
sly-miR5300	17	9238	9238	26686.5	1306.72	4:sly#423141#423162#+
sly-miR482e-5p	16	8914	8914	25750.5	1260.89	4:sly#55142268#55142288#+
ath-miR164a=ath-miR164b-5p=nta-miR164a=nta-miR164b=sly-miR164a-5p=sly-miR164b-5p	13	7870	7870	22734.6	1113.21	9:sly#7197977#7197997#+
B. cinerea_3
name	unique reads	read count(MA)	read count (SA)	RPM (lib)	RPM (total)	chromosomeString
sly-miR482e-3p	16	3869	3869	239004	9967.39	4:sly#55142317#55142338#+
ath-miR159a=nta-miR159=sly-miR159	6	2269	2269	140166	5845.44	3:sly#61786222#61786242#+
ath-miR167a-5p=ath-miR167b=nta-miR167d=nta-miR167e=sly-miR167a=stu-miR167a-5p=stu-miR167b-5p=stu-miR167c-5p=stu-miR167d-5p	8	1782	1782	110082	4590.82	9:sly#63883415#63883435#+
ath-miR157a-5p=ath-miR157b-5p=ath-miR157c-5p=sly-miR156a=sly-miR156b=sly-miR156c=stu-miR156a=stu-miR156b=stu-miR156c=stu-miR156d-5p	10	1621	1621	100136	4176.05	6:sly#39241755#39241775#-
stu-miR156d-3p	8	1054	1054	65110	2715.33	6:sly#39241674#39241695#-
sly-miR482b=stu-miR482d-3p	4	620	620	38300	1597.25	6:sly#33870237#33870258#-
sly-miR6022=stu-miR6022	6	588	588	36323.2	1514.82	11:sly#3158885#3158905#+
ath-miR164a=ath-miR164b-5p=nta-miR164a=nta-miR164b=sly-miR164a-5p=sly-miR164b-5p	3	484	484	29898.7	1246.89	9:sly#7197977#7197997#+
sly-miR5300	7	452	452	27921.9	1164.45	4:sly#423141#423162#+
B. cinerea_control_1
name	unique reads	read count(MA)	read count (SA)	RPM (lib)	RPM (total)	chromosomeString
sly-miR482e-3p	21	9881	9881	244307	10611.3	4:sly#55142317#55142338#+
ath-miR167a-5p=ath-miR167b=nta-miR167d=nta-miR167e=sly-miR167a=stu-miR167a-5p=stu-miR167b-5p=stu-miR167c-5p=stu-miR167d-5p	13	5021	5021	124144	5392.08	9:sly#63883415#63883435#+
sly-miR482b=stu-miR482d-3p	11	4610	4610	113982	4950.7	6:sly#33870237#33870258#-
ath-miR157a-5p=ath-miR157b-5p=ath-miR157c-5p=sly-miR156a=sly-miR156b=sly-miR156c=stu-miR156a=stu-miR156b=stu-miR156c=stu-miR156d-5p	14	4303	4303	106391	4621.01	6:sly#39241755#39241775#-
ath-miR164a=ath-miR164b-5p=nta-miR164a=nta-miR164b=sly-miR164a-5p=sly-miR164b-5p	7	2728	2728	67449.6	2929.61	9:sly#7197977#7197997#+
sly-miR6022=stu-miR6022	8	1498	1498	37038	1608.71	11:sly#3158885#3158905#+
nta-miR168a=nta-miR168b=nta-miR168c=sly-miR168a-5p=sly-miR168b-5p	12	1367	1367	33799	1468.03	12:sly#63569025#63569045#+
sly-miR482e-5p	9	1214	1214	30016.1	1303.72	4:sly#55142268#55142288#+
sly-miR5300	7	1125	1125	27815.6	1208.14	4:sly#423141#423162#+
B. cinerea_control_2
name	unique reads	read count(MA)	read count (SA)	RPM (lib)	RPM (total)	chromosomeString
sly-miR482e-3p	34	20400	20400	365637	21495	4:sly#55142317#55142338#+
ath-miR159a=nta-miR159=sly-miR159	8	5087	5087	91176.3	5360.06	3:sly#61786222#61786242#+
ath-miR167a-5p=ath-miR167b=nta-miR167d=nta-miR167e=sly-miR167a=stu-miR167a-5p=stu-miR167b-5p=stu-miR167c-5p=stu-miR167d-5p	13	4582	4582	82125	4827.96	9:sly#63883415#63883435#+
sly-miR482b=stu-miR482d-3p	7	4571	4571	81927.8	4816.36	6:sly#33870237#33870258#-
ath-miR157a-5p=ath-miR157b-5p=ath-miR157c-5p=sly-miR156a=sly-miR156b=sly-miR156c=stu-miR156a=stu-miR156b=stu-miR156c=stu-miR156d-5p	10	2533	2533	45400	2668.97	6:sly#39241755#39241775#-
stu-miR156d-3p	9	2395	2395	42926.5	2523.56	6:sly#39241674#39241695#-
sly-miR5300	9	2107	2107	37764.6	2220.1	4:sly#423141#423162#+
ath-miR164a=ath-miR164b-5p=nta-miR164a=nta-miR164b=sly-miR164a-5p=sly-miR164b-5p	5	1550	1550	27781.3	1633.2	9:sly#7197977#7197997#+
sly-miR482e-5p	7	1303	1303	23354.2	1372.94	4:sly#55142268#55142288#+
B. cinerea_control_3
name	unique reads	read count(MA)	read count (SA)	RPM (lib)	RPM (total)	chromosomeString
sly-miR482e-3p	27	20711	20711	313979	16361.5	4:sly#55142317#55142338#+
ath-miR167a-5p=ath-miR167b=nta-miR167d=nta-miR167e=sly-miR167a=stu-miR167a-5p=stu-miR167b-5p=stu-miR167c-5p=stu-miR167d-5p	16	9632	9632	146021	7609.2	9:sly#63883415#63883435#+
ath-miR159a=nta-miR159=sly-miR159	14	7645	7645	115898	6039.49	3:sly#61786222#61786242#+
ath-miR157a-5p=ath-miR157b-5p=ath-miR157c-5p=sly-miR156a=sly-miR156b=sly-miR156c=stu-miR156a=stu-miR156b=stu-miR156c=stu-miR156d-5p	18	4711	4711	71417.7	3721.65	6:sly#39241755#39241775#-
stu-miR156d-3p	9	4136	4136	62700.9	3267.41	6:sly#39241674#39241695#-
sly-miR482b=stu-miR482d-3p	4	1628	1628	24680.1	1286.11	6:sly#33870237#33870258#-
sly-miR5300	8	1470	1470	22284.9	1161.29	4:sly#423141#423162#+
ath-miR164a=ath-miR164b-5p=nta-miR164a=nta-miR164b=sly-miR164a-5p=sly-miR164b-5p	6	1183	1183	17934.3	934.56	9:sly#7197977#7197997#+
ath-miR394a=ath-miR394b-5p=nta-miR394=sly-miR394-5p=stu-miR384-5p	4	987	987	14962.7	779.722	4:sly#63484496#63484515#+

## Sheet: Drought
Top miRNAs for the drought experiment . Data and chromosome location for drought samples (1,2,3) and Control samples (control_1, 2, 3)
Drought_1
name	unique reads	read count(MA)	read count (SA)	RPM (lib)	RPM (total)	chromosomeString
sly-miR482e-3p	30	24751	24751	349511	15747.7	4:sly#55142317#55142338#+
ath-miR159a=nta-miR159=sly-miR159	15	9760	9760	137822	6209.77	3:sly#61786222#61786242#+
ath-miR167a-5p=ath-miR167b=nta-miR167d=nta-miR167e=sly-miR167a=stu-miR167a-5p=stu-miR167b-5p=stu-miR167c-5p=stu-miR167d-5p	15	9392	9392	132625	5975.63	9:sly#63883415#63883435#+
sly-miR6022=stu-miR6022	8	3061	3061	43224.7	1947.55	11:sly#3158885#3158905#+
ath-miR157a-5p=ath-miR157b-5p=ath-miR157c-5p=sly-miR156a=sly-miR156b=sly-miR156c=stu-miR156a=stu-miR156b=stu-miR156c=stu-miR156d-5p	13	2711	2711	38282.3	1724.87	6:sly#39241755#39241775#-
ath-miR164a=ath-miR164b-5p=nta-miR164a=nta-miR164b=sly-miR164a-5p=sly-miR164b-5p	7	2606	2606	36799.6	1658.06	9:sly#7197977#7197997#+
sly-miR482b=stu-miR482d-3p	4	2170	2170	30642.8	1380.66	6:sly#33870237#33870258#-
sly-miR5300	8	2004	2004	28298.7	1275.04	4:sly#423141#423162#+
stu-miR156d-3p	8	1760	1760	24853.1	1119.79	6:sly#39241674#39241695#-
Drought_2
name	unique reads	read count(MA)	read count (SA)	RPM (lib)	RPM (total)	chromosomeString
sly-miR482e-3p	32	18909	18909	278746	12318.2	4:sly#55142317#55142338#+
ath-miR159a=nta-miR159=sly-miR159	13	9596	9596	141459	6251.28	3:sly#61786222#61786242#+
ath-miR167a-5p=ath-miR167b=nta-miR167d=nta-miR167e=sly-miR167a=stu-miR167a-5p=stu-miR167b-5p=stu-miR167c-5p=stu-miR167d-5p	17	7780	7780	114690	5068.25	9:sly#63883415#63883435#+
ath-miR164a=ath-miR164b-5p=nta-miR164a=nta-miR164b=sly-miR164a-5p=sly-miR164b-5p	7	4666	4666	68784.6	3039.65	9:sly#7197977#7197997#+
ath-miR157a-5p=ath-miR157b-5p=ath-miR157c-5p=sly-miR156a=sly-miR156b=sly-miR156c=stu-miR156a=stu-miR156b=stu-miR156c=stu-miR156d-5p	11	3215	3215	47393.7	2094.4	6:sly#39241755#39241775#-
sly-miR482b=stu-miR482d-3p	5	3146	3146	46376.6	2049.45	6:sly#33870237#33870258#-
sly-miR6022=stu-miR6022	10	2530	2530	37296.4	1648.16	11:sly#3158885#3158905#+
sly-miR5300	9	1980	1980	29188	1289.86	4:sly#423141#423162#+
ath-miR396a-5p=nta-miR396a=sly-miR396a-5p	5	1914	1914	28215.5	1246.87	12:sly#2905770#2905790#-
Drought_3
name	unique reads	read count(MA)	read count (SA)	RPM (lib)	RPM (total)	chromosomeString
sly-miR482e-3p	36	27301	27301	310154	17823.2	4:sly#55142317#55142338#+
ath-miR159a=nta-miR159=sly-miR159	12	12503	12503	142041	8162.45	3:sly#61786222#61786242#+
ath-miR167a-5p=ath-miR167b=nta-miR167d=nta-miR167e=sly-miR167a=stu-miR167a-5p=stu-miR167b-5p=stu-miR167c-5p=stu-miR167d-5p	22	10720	10720	121785	6998.44	9:sly#63883415#63883435#+
ath-miR157a-5p=ath-miR157b-5p=ath-miR157c-5p=sly-miR156a=sly-miR156b=sly-miR156c=stu-miR156a=stu-miR156b=stu-miR156c=stu-miR156d-5p	16	4358	4358	49509.2	2845.07	6:sly#39241755#39241775#-
ath-miR164a=ath-miR164b-5p=nta-miR164a=nta-miR164b=sly-miR164a-5p=sly-miR164b-5p	10	4310	4310	48963.9	2813.74	9:sly#7197977#7197997#+
ath-miR396a-5p=nta-miR396a=sly-miR396a-5p	8	2860	2860	32491.1	1867.12	12:sly#2905770#2905790#-
sly-miR482b=stu-miR482d-3p	8	2804	2804	31854.9	1830.56	6:sly#33870237#33870258#-
sly-miR5300	10	2541	2541	28867.1	1658.86	4:sly#423141#423162#+
sly-miR6022=stu-miR6022	13	2300	2300	26129.2	1501.53	11:sly#3158885#3158905#+
Drought_control_1
name	unique reads	read count(MA)	read count (SA)	RPM (lib)	RPM (total)	chromosomeString
sly-miR482e-3p	33	18931	18931	370774	12916.9	4:sly#55142317#55142338#+
ath-miR167a-5p=ath-miR167b=nta-miR167d=nta-miR167e=sly-miR167a=stu-miR167a-5p=stu-miR167b-5p=stu-miR167c-5p=stu-miR167d-5p	7	4599	4599	90074	3137.97	9:sly#63883415#63883435#+
ath-miR159a=nta-miR159=sly-miR159	9	3873	3873	75854.9	2642.61	3:sly#61786222#61786242#+
ath-miR396a-5p=nta-miR396a=sly-miR396a-5p	16	3186	3186	62399.6	2173.86	12:sly#2905770#2905790#-
stu-miR156d-3p	11	1878	1878	36781.7	1281.39	6:sly#39241674#39241695#-
ath-miR164a=ath-miR164b-5p=nta-miR164a=nta-miR164b=sly-miR164a-5p=sly-miR164b-5p	9	1810	1810	35449.9	1234.99	9:sly#7197977#7197997#+
ath-miR396b-5p=nta-miR396b=nta-miR396c=sly-miR396b=stu-miR396-5p	7	1773	1840	34725.9	1209.75	7:sly#2628853#2628873#-
ath-miR157a-5p=ath-miR157b-5p=ath-miR157c-5p=sly-miR156a=sly-miR156b=sly-miR156c=stu-miR156a=stu-miR156b=stu-miR156c=stu-miR156d-5p	15	1761	1761	34490.9	1201.56	6:sly#39241755#39241775#-
sly-miR482b=stu-miR482d-3p	5	1758	1758	34432.1	1199.51	6:sly#33870237#33870258#-
Drought_control_2
name	unique reads	read count(MA)	read count (SA)	RPM (lib)	RPM (total)	chromosomeString
sly-miR482e-3p	40	40431	40431	468863	24794.3	4:sly#55142317#55142338#+
ath-miR167a-5p=ath-miR167b=nta-miR167d=nta-miR167e=sly-miR167a=stu-miR167a-5p=stu-miR167b-5p=stu-miR167c-5p=stu-miR167d-5p	17	7191	7191	83391.3	4409.88	9:sly#63883415#63883435#+
ath-miR159a=nta-miR159=sly-miR159	13	7148	7148	82892.7	4383.51	3:sly#61786222#61786242#+
stu-miR156d-3p	11	3581	3581	41527.5	2196.05	6:sly#39241674#39241695#-
sly-miR482b=stu-miR482d-3p	7	3106	3106	36019.1	1904.75	6:sly#33870237#33870258#-
sly-miR5300	14	2447	2447	28376.9	1500.62	4:sly#423141#423162#+
ath-miR164a=ath-miR164b-5p=nta-miR164a=nta-miR164b=sly-miR164a-5p=sly-miR164b-5p	7	2441	2441	28307.4	1496.94	9:sly#7197977#7197997#+
ath-miR157a-5p=ath-miR157b-5p=ath-miR157c-5p=sly-miR156a=sly-miR156b=sly-miR156c=stu-miR156a=stu-miR156b=stu-miR156c=stu-miR156d-5p	14	2336	2336	27089.7	1432.55	6:sly#39241755#39241775#-
ath-miR396a-5p=nta-miR396a=sly-miR396a-5p	11	2074	2074	24051.4	1271.88	00:sly#12537520#12537540#+
Drought_control_3
name	unique reads	read count(MA)	read count (SA)	RPM (lib)	RPM (total)	chromosomeString
sly-miR482e-3p	30	20530	20530	426429	11892.2	4:sly#55142317#55142338#+
ath-miR167a-5p=ath-miR167b=nta-miR167d=nta-miR167e=sly-miR167a=stu-miR167a-5p=stu-miR167b-5p=stu-miR167c-5p=stu-miR167d-5p	15	5237	5237	108778	3033.59	9:sly#63883415#63883435#+
ath-miR159a=nta-miR159=sly-miR159	9	4631	4631	96190.6	2682.55	3:sly#61786222#61786242#+
sly-miR482b=stu-miR482d-3p	4	1753	1753	36411.6	1015.44	6:sly#33870237#33870258#-
ath-miR164a=ath-miR164b-5p=nta-miR164a=nta-miR164b=sly-miR164a-5p=sly-miR164b-5p	9	1673	1673	34749.9	969.102	9:sly#7197977#7197997#+
stu-miR156d-3p	8	1519	1519	31551.2	879.896	6:sly#39241674#39241695#-
sly-miR482c=stu-miR482e-3p	6	1377	1377	28601.7	797.641	6:sly#33877995#33878016#-
sly-miR5300	8	1300	1300	27002.3	753.038	4:sly#423141#423162#+
ath-miR157a-5p=ath-miR157b-5p=ath-miR157c-5p=sly-miR156a=sly-miR156b=sly-miR156c=stu-miR156a=stu-miR156b=stu-miR156c=stu-miR156d-5p	13	1100	1100	22848.1	637.186	6:sly#39241755#39241775#-

## Sheet: Heat
Top miRNAs for the heat experiment . Data and chromosome location for heat samples (1,2,3) and Control samples (control_1, 2, 3)
Heat_1
name	unique reads	read count(MA)	read count (SA)	RPM (lib)	RPM (total)	chromosomeString
ath-miR167a-5p=ath-miR167b=nta-miR167d=nta-miR167e=sly-miR167a=stu-miR167a-5p=stu-miR167b-5p=stu-miR167c-5p=stu-miR167d-5p	22	18857	18857	241980	13706.3	9:sly#63883415#63883435#+
sly-miR482e-3p	31	15480	15480	198645	11251.7	4:sly#55142317#55142338#+
ath-miR159a=nta-miR159=sly-miR159	14	12803	12803	164293	9305.91	3:sly#61786222#61786242#+
ath-miR157a-5p=ath-miR157b-5p=ath-miR157c-5p=sly-miR156a=sly-miR156b=sly-miR156c=stu-miR156a=stu-miR156b=stu-miR156c=stu-miR156d-5p	16	3886	3886	49866.5	2824.55	6:sly#39241755#39241775#-
ath-miR164a=ath-miR164b-5p=nta-miR164a=nta-miR164b=sly-miR164a-5p=sly-miR164b-5p	6	3221	3221	41333	2341.2	9:sly#7197977#7197997#+
sly-miR5300	9	2646	2646	33954.4	1923.25	4:sly#423141#423162#+
stu-miR156d-3p	12	2632	2632	33774.8	1913.08	6:sly#39241674#39241695#-
sly-miR482b=stu-miR482d-3p	4	2086	2086	26768.3	1516.22	6:sly#33870237#33870258#-
ath-miR396a-5p=nta-miR396a=sly-miR396a-5p	8	2023	2023	25959.9	1470.42	00:sly#12537520#12537540#+
Heat_2
name	unique reads	read count(MA)	read count (SA)	RPM (lib)	RPM (total)	chromosomeString
ath-miR167a-5p=ath-miR167b=nta-miR167d=nta-miR167e=sly-miR167a=stu-miR167a-5p=stu-miR167b-5p=stu-miR167c-5p=stu-miR167d-5p	24	14646	14646	254797	10367	9:sly#63883415#63883435#+
sly-miR482e-3p	18	13065	13065	227289	9247.93	4:sly#55142317#55142338#+
ath-miR164a=ath-miR164b-5p=nta-miR164a=nta-miR164b=sly-miR164a-5p=sly-miR164b-5p	8	3158	3158	54938.9	2235.36	9:sly#7197977#7197997#+
sly-miR5300	11	2990	2990	52017.2	2116.44	4:sly#423141#423162#+
stu-miR156d-3p	8	2756	2756	47945.4	1950.81	6:sly#39241674#39241695#-
ath-miR396a-5p=nta-miR396a=sly-miR396a-5p	8	2531	2531	44031.9	1791.54	12:sly#2905770#2905790#-
ath-miR157a-5p=ath-miR157b-5p=ath-miR157c-5p=sly-miR156a=sly-miR156b=sly-miR156c=stu-miR156a=stu-miR156b=stu-miR156c=stu-miR156d-5p	11	2072	2072	36046.1	1466.64	6:sly#39241755#39241775#-
sly-miR482b=stu-miR482d-3p	3	2034	2034	35385.6	1439.75	6:sly#33870237#33870258#-
ath-miR396b-5p=nta-miR396b=nta-miR396c=sly-miR396b=stu-miR396-5p	7	1348	1377	23450.8	954.168	7:sly#2628853#2628873#-
Heat_3
name	unique reads	read count(MA)	read count (SA)	RPM (lib)	RPM (total)	chromosomeString
sly-miR482e-3p	14	6076	6076	274597	6639.68	4:sly#55142317#55142338#+
ath-miR167a-5p=ath-miR167b=nta-miR167d=nta-miR167e=sly-miR167a=stu-miR167a-5p=stu-miR167b-5p=stu-miR167c-5p=stu-miR167d-5p	13	2755	2755	124509	3010.58	9:sly#63883415#63883435#+
ath-miR157a-5p=ath-miR157b-5p=ath-miR157c-5p=sly-miR156a=sly-miR156b=sly-miR156c=stu-miR156a=stu-miR156b=stu-miR156c=stu-miR156d-5p	11	1854	1854	83789	2026	6:sly#39241755#39241775#-
ath-miR164a=ath-miR164b-5p=nta-miR164a=nta-miR164b=sly-miR164a-5p=sly-miR164b-5p	5	1742	1742	78727.3	1903.61	9:sly#7197977#7197997#+
sly-miR5300	6	966	966	43657.1	1055.62	4:sly#423141#423162#+
sly-miR482b=stu-miR482d-3p	4	890	890	40222.4	972.566	6:sly#33870237#33870258#-
sly-miR6022=stu-miR6022	6	759	759	34302	829.414	11:sly#3158885#3158905#+
nta-miR168a=nta-miR168b=nta-miR168c=sly-miR168a-5p=sly-miR168b-5p	7	575	575	25986.4	628.343	12:sly#63569025#63569045#+
ath-miR396a-5p=nta-miR396a=sly-miR396a-5p	6	505	505	22822.8	551.849	12:sly#2905770#2905790#-
Heat_control_1
name	unique reads	read count(MA)	read count (SA)	RPM (lib)	RPM (total)	chromosomeString
ath-miR167a-5p=ath-miR167b=nta-miR167d=nta-miR167e=sly-miR167a=stu-miR167a-5p=stu-miR167b-5p=stu-miR167c-5p=stu-miR167d-5p	17	14187	14187	252541	18292.6	9:sly#63883415#63883435#+
sly-miR482e-3p	17	9733	9733	173256	12549.6	4:sly#55142317#55142338#+
ath-miR159a=nta-miR159=sly-miR159	10	6940	6940	123538	8948.36	3:sly#61786222#61786242#+
stu-miR156d-3p	10	3673	3673	65382.6	4735.93	6:sly#39241674#39241695#-
sly-miR5300	6	2769	2769	49291.5	3570.32	4:sly#423141#423162#+
ath-miR396a-5p=nta-miR396a=sly-miR396a-5p	7	2326	2326	41405.6	2999.12	12:sly#2905770#2905790#-
ath-miR164a=ath-miR164b-5p=nta-miR164a=nta-miR164b=sly-miR164a-5p=sly-miR164b-5p	6	2212	2212	39375.5	2852.13	9:sly#7197977#7197997#+
sly-miR482b=stu-miR482d-3p	4	1738	1738	30938.5	2240.96	6:sly#33870237#33870258#-
ath-miR396b-5p=nta-miR396b=nta-miR396c=sly-miR396b=stu-miR396-5p	6	1059	1080	18851.1	1365.46	7:sly#2628853#2628873#-
Heat_control_2
name	unique reads	read count(MA)	read count (SA)	RPM (lib)	RPM (total)	chromosomeString
sly-miR482e-3p	25	20688	20688	223287	12406.4	4:sly#55142317#55142338#+
ath-miR167a-5p=ath-miR167b=nta-miR167d=nta-miR167e=sly-miR167a=stu-miR167a-5p=stu-miR167b-5p=stu-miR167c-5p=stu-miR167d-5p	17	15934	15934	171977	9555.48	9:sly#63883415#63883435#+
ath-miR159a=nta-miR159=sly-miR159	11	12857	12857	138768	7710.23	3:sly#61786222#61786242#+
sly-miR482b=stu-miR482d-3p	11	5228	5228	56426.2	3135.19	6:sly#33870237#33870258#-
sly-miR5300	11	4941	4941	53328.6	2963.07	4:sly#423141#423162#+
ath-miR157a-5p=ath-miR157b-5p=ath-miR157c-5p=sly-miR156a=sly-miR156b=sly-miR156c=stu-miR156a=stu-miR156b=stu-miR156c=stu-miR156d-5p	10	3883	3883	41909.5	2328.6	6:sly#39241755#39241775#-
stu-miR156d-3p	14	3838	3838	41423.8	2301.61	6:sly#39241674#39241695#-
ath-miR164a=ath-miR164b-5p=nta-miR164a=nta-miR164b=sly-miR164a-5p=sly-miR164b-5p	11	3816	3816	41186.4	2288.42	9:sly#7197977#7197997#+
ath-miR396a-5p=nta-miR396a=sly-miR396a-5p	6	2513	2513	27123	1507.02	12:sly#2905770#2905790#-
Heat_control_3
name	unique reads	read count(MA)	read count (SA)	RPM (lib)	RPM (total)	chromosomeString
ath-miR167a-5p=ath-miR167b=nta-miR167d=nta-miR167e=sly-miR167a=stu-miR167a-5p=stu-miR167b-5p=stu-miR167c-5p=stu-miR167d-5p	22	20840	20840	235597	23283.4	9:sly#63883415#63883435#+
ath-miR159a=nta-miR159=sly-miR159	11	14460	14460	163469	16155.4	3:sly#61786222#61786242#+
sly-miR482e-3p	21	12562	12562	142013	14034.9	4:sly#55142317#55142338#+
stu-miR156d-3p	14	6000	6000	67829.6	6703.48	6:sly#39241674#39241695#-
ath-miR157a-5p=ath-miR157b-5p=ath-miR157c-5p=sly-miR156a=sly-miR156b=sly-miR156c=stu-miR156a=stu-miR156b=stu-miR156c=stu-miR156d-5p	15	4424	4424	50013	4942.7	6:sly#39241755#39241775#-
ath-miR396a-5p=nta-miR396a=sly-miR396a-5p	9	3686	3686	41670	4118.17	12:sly#2905770#2905790#-
ath-miR164a=ath-miR164b-5p=nta-miR164a=nta-miR164b=sly-miR164a-5p=sly-miR164b-5p	9	3359	3359	37973.7	3752.84	9:sly#7197977#7197997#+
sly-miR5300	9	3337	3337	37724.5	3728.25	4:sly#423141#423162#+
sly-miR482b=stu-miR482d-3p	5	1694	1694	19150.5	1892.62	6:sly#33870237#33870258#-

## Sheet: Hexanoic acid
Top miRNAs for the hexanoic acid experiment . Data and chromosome location for hexanoic acid samples (1,2,3) and Control samples (control_1, 2, 3)
Hexanoic_acid_1
name	unique reads	read count(MA)	read count (SA)	RPM (lib)	RPM (total)	chromosomeString
sly-miR482e-3p	26	17237	17237	176991	14030.5	4:sly#55142317#55142338#+
ath-miR159a=nta-miR159=sly-miR159	16	16169	16169	166025	13161.2	3:sly#61786222#61786242#+
ath-miR167a-5p=ath-miR167b=nta-miR167d=nta-miR167e=sly-miR167a=stu-miR167a-5p=stu-miR167b-5p=stu-miR167c-5p=stu-miR167d-5p	15	12382	12382	127140	10078.7	9:sly#63883415#63883435#+
sly-miR482b=stu-miR482d-3p	9	8944	8944	91837.9	7280.22	6:sly#33870237#33870258#-
ath-miR157a-5p=ath-miR157b-5p=ath-miR157c-5p=sly-miR156a=sly-miR156b=sly-miR156c=stu-miR156a=stu-miR156b=stu-miR156c=stu-miR156d-5p	17	7836	7836	80460.8	6378.33	6:sly#39241755#39241775#-
ath-miR164a=ath-miR164b-5p=nta-miR164a=nta-miR164b=sly-miR164a-5p=sly-miR164b-5p	9	5170	5170	53086.1	4208.26	9:sly#7197977#7197997#+
sly-miR5300	15	4338	4338	44543	3531.03	4:sly#423141#423162#+
sly-miR482e-5p	10	2731	2731	28042.2	2222.97	4:sly#55142268#55142288#+
sly-miR6022=stu-miR6022	11	2520	2520	25875.6	2051.22	11:sly#3158885#3158905#+
Hexanoic_acid_2
name	unique reads	read count(MA)	read count (SA)	RPM (lib)	RPM (total)	chromosomeString
sly-miR482e-3p	36	23044	23044	354240	12438.3	4:sly#55142317#55142338#+
ath-miR167a-5p=ath-miR167b=nta-miR167d=nta-miR167e=sly-miR167a=stu-miR167a-5p=stu-miR167b-5p=stu-miR167c-5p=stu-miR167d-5p	17	11984	11984	184222	6468.53	9:sly#63883415#63883435#+
sly-miR482b=stu-miR482d-3p	5	3616	3616	55587.2	1951.79	6:sly#33870237#33870258#-
ath-miR159a=nta-miR159=sly-miR159	11	3415	3415	52496.5	1843.29	3:sly#61786222#61786242#+
sly-miR5300	11	2709	2709	41643.6	1462.22	4:sly#423141#423162#+
stu-miR156d-3p	8	2165	2165	33281.1	1168.59	6:sly#39241674#39241695#-
sly-miR6022=stu-miR6022	13	1714	1714	26348.2	925.155	11:sly#3158885#3158905#+
sly-miR482e-5p	11	1648	1648	25333.6	889.53	4:sly#55142268#55142288#+
ath-miR396a-5p=nta-miR396a=sly-miR396a-5p	5	1542	1542	23704.1	832.315	12:sly#2905770#2905790#-
Hexanoic_acid_3
name	unique reads	read count(MA)	read count (SA)	RPM (lib)	RPM (total)	chromosomeString
sly-miR482e-3p	26	18083	18083	290976	13032.7	4:sly#55142317#55142338#+
sly-miR167a	17	9765	9765	157127	7037.78	9:sly#59584688#59584708#+
sly-miR159	9	9566	9566	153925	6894.35	3:sly#61786222#61786242#+
sly-miR156a=sly-miR156b=sly-miR156c	13	3560	3560	57283.5	2565.74	6:sly#39241755#39241775#-
sly-miR6022	11	3015	3015	48514.8	2172.95	11:sly#3158885#3158905#+
sly-miR482b	5	2737	2737	44040.7	1972.6	4:sly#2629512#2629533#-
sly-miR5300	8	2084	2084	33533.4	1501.97	4:sly#423141#423162#+
sly-miR396a-5p	9	1387	1387	22318.1	999.631	00:sly#12537520#12537540#+
sly-miR482e-5p	9	1170	1170	18826.3	843.236	4:sly#55142268#55142288#+
Hexanoic_acid_control_1
name	unique reads	read count(MA)	read count (SA)	RPM (lib)	RPM (total)	chromosomeString
sly-miR482e-3p	27	20305	20305	263431	9130.55	4:sly#55142317#55142338#+
ath-miR167a-5p=ath-miR167b=nta-miR167d=nta-miR167e=sly-miR167a=stu-miR167a-5p=stu-miR167b-5p=stu-miR167c-5p=stu-miR167d-5p	15	11275	11275	146278	5070.03	9:sly#63883415#63883435#+
ath-miR159a=nta-miR159=sly-miR159	12	9311	9311	120798	4186.88	3:sly#61786222#61786242#+
sly-miR482b=stu-miR482d-3p	5	5578	5578	72368.3	2508.26	6:sly#33870237#33870258#-
ath-miR157a-5p=ath-miR157b-5p=ath-miR157c-5p=sly-miR156a=sly-miR156b=sly-miR156c=stu-miR156a=stu-miR156b=stu-miR156c=stu-miR156d-5p	10	3757	3757	48742.2	1689.41	6:sly#39241755#39241775#-
sly-miR5300	12	2935	2935	38077.8	1319.78	4:sly#423141#423162#+
sly-miR482e-5p	10	2393	2393	31046.1	1076.06	4:sly#55142268#55142288#+
sly-miR6022=stu-miR6022	12	2189	2189	28399.4	984.328	11:sly#3158885#3158905#+
ath-miR164a=ath-miR164b-5p=nta-miR164a=nta-miR164b=sly-miR164a-5p=sly-miR164b-5p	4	2052	2052	26622	922.723	9:sly#7197977#7197997#+
Hexanoic_acid_control_2
name	unique reads	read count(MA)	read count (SA)	RPM (lib)	RPM (total)	chromosomeString
sly-miR482e-3p	27	16888	16888	225486	10762.4	4:sly#55142317#55142338#+
ath-miR167a-5p=ath-miR167b=nta-miR167d=nta-miR167e=sly-miR167a=stu-miR167a-5p=stu-miR167b-5p=stu-miR167c-5p=stu-miR167d-5p	12	11898	11898	158860	7582.34	9:sly#63883415#63883435#+
ath-miR159a=nta-miR159=sly-miR159	11	10149	10149	135508	6467.74	3:sly#61786222#61786242#+
sly-miR482b=stu-miR482d-3p	8	6871	6871	91740.5	4378.74	6:sly#33870237#33870258#-
ath-miR164a=ath-miR164b-5p=nta-miR164a=nta-miR164b=sly-miR164a-5p=sly-miR164b-5p	7	3265	3265	43593.8	2080.72	9:sly#7197977#7197997#+
ath-miR157a-5p=ath-miR157b-5p=ath-miR157c-5p=sly-miR156a=sly-miR156b=sly-miR156c=stu-miR156a=stu-miR156b=stu-miR156c=stu-miR156d-5p	8	3209	3209	42846.1	2045.03	6:sly#39241755#39241775#-
sly-miR6022=stu-miR6022	10	2995	2995	39988.8	1908.65	11:sly#3158885#3158905#+
sly-miR5300	6	2471	2471	32992.4	1574.71	4:sly#423141#423162#+
nta-miR168a=nta-miR168b=nta-miR168c=sly-miR168a-5p=sly-miR168b-5p	10	1990	1990	26570.2	1268.18	12:sly#63569025#63569045#+
Hexanoic_acid_control_3
name	unique reads	read count(MA)	read count (SA)	RPM (lib)	RPM (total)	chromosomeString
sly-miR159	8	9141	9141	225865	12789.1	3:sly#61786222#61786242#+
sly-miR167a	13	8083	8083	199723	11308.8	9:sly#59584688#59584708#+
sly-miR482e-3p	19	7053	7053	174273	9867.74	4:sly#55142317#55142338#+
sly-miR5300	9	1940	1940	47935.6	2714.22	4:sly#423141#423162#+
sly-miR482b	4	1682	1682	41560.6	2353.26	4:sly#2629512#2629533#-
sly-miR6022	10	1680	1680	41511.2	2350.46	11:sly#3158885#3158905#+
sly-miR482e-5p	8	1307	1307	32294.7	1828.6	4:sly#55142268#55142288#+
sly-miR168a-5p=sly-miR168b-5p	7	1221	1221	30169.8	1708.28	12:sly#63569025#63569045#+
sly-miR396a-5p	4	1012	1012	25005.6	1415.87	00:sly#12537520#12537540#+
