# Supplementary material for: Identification of Stress Associated microRNAs in Solanum lycopersicum by High-Throughput Sequencing
Source: Genes (Basel). 2019 Jun 21;10(6):475. doi: 10.3390/genes10060475 (PMC6627569; doi:10.3390/genes10060475)
Supplement: Supplementary file 1 [file genes-10-00475-s001.zip › Table_S3.xls]

## Sheet: CPB_mirs
Conserved miRNAs for CPB larvae attack samples with sequence and reads
Name	miRNA Secuence (5' --> 3')	C_B1_trim|Control	C_B2_trim|Control	C_B3_trim|Control	B1_trim|Bite	B2_trim|Bite	B3_trim|Bite
sly-miR9471a-5p	CAGGUGCUCACUCAGCUAAUA	14	22	11	6	27	33
sly-miR477-5p	UGUCUCUCCCUCAAGGGCUCC	85	7	46	32	55	43
sly-miR9471b-5p	GAGGUGCUCACUCAGCUAAUA	13	14	6	8	23	20
ath-miR164a=ath-miR164b-5p=nta-miR164a=nta-miR164b=sly-miR164a-5p=sly-miR164b-5p	UGGAGAAGCAGGGCACGUGCA	942	1307	477	1196	1900	1632
stu-miR396-3p	GUCCAAGAAAGCUGUGGGAAA	250	251	126	167	266	486
nta-miR171c=sly-miR171a=stu-miR171a-3p=stu-miR171e	UGAUUGAGCCGUGCCAAUAUC	423	856	197	170	231	240
ath-miR166a-3p=ath-miR166b-3p=ath-miR166c=ath-miR166d=ath-miR166e-3p=ath-miR166f=ath-miR166g=nta-miR166a=nta-miR166b=nta-miR166c=nta-miR166d=nta-miR166e=nta-miR166f=nta-miR166g=nta-miR166h=sly-miR166a=sly-miR166b=stu-miR166a-3p=stu-miR166c-3p=stu-miR166d-3p	UCGGACCAGGCUUCAUUCCCC	249	820	204	290	602	812
stu-miR162a-5p=stu-miR162b-5p	GGAGGCAGCGGUUCAUCGAUC	22	33	8	14	40	0
sly-miR6024	UUUUAGCAAGAGUUGUUUUACC	25	47	24	13	32	67
sly-miR6022=stu-miR6022	UGGAAGGGAGAAUAUCCAGGA	1194	724	950	1005	1626	2346
stu-miR167d-3p	GAUCAUGUGGUUGCUUCACC	25	35	23	25	53	45
ath-miR396a-3p=sly-miR396a-3p	GUUCAAUAAAGCUGUGGGAAG	76	66	122	48	114	143
sly-miR390a-3p	CGCUAUCCAUCCUGAGUUUUA	14	16	7	3	10	9
sly-miR482e-5p	UGUGGGUGGGGUGGAAAGAUU	442	310	308	496	636	751
stu-miR156d-3p	GCUCUCUAUGCUUCUGUCAUCA	1671	2307	675	716	1163	1217
ath-miR390a-5p=ath-miR390b-5p=nta-miR390b=nta-miR390c=sly-miR390b-5p	AAGCUCAGGAGGGAUAGCGCC	13	42	13	8	16	17
ath-miR394a=ath-miR394b-5p=nta-miR394=sly-miR394-5p=stu-miR384-5p	UUGGCAUUCUGUCCACCUCC	327	458	121	228	376	438
ath-miR396b-5p=nta-miR396b=nta-miR396c=sly-miR396b=stu-miR396-5p	UUCCACAGCUUUCUUGAACUU	759	1055	431	348	342	1061
sly-miR9471a-3p	UUGGCUGAGUGAGCAUCACGG	223	73	108	270	464	501
sly-miR9471b-3p	UUGGCUGAGUGAGCAUCACUG	107	315	58	65	114	156
ath-miR156a-5p=ath-miR156b-5p=ath-miR156c-5p=ath-miR156d-5p=ath-miR156e=ath-miR156f-5p=nta-miR156a=nta-miR156b=nta-miR156c=nta-miR156d=nta-miR156e=sly-miR156d-5p=stu-miR156e=stu-miR156g-5p=stu-miR156h-5p=stu-miR156i-5p=stu-miR156j-5p=stu-miR156k-5p	UGACAGAAGAGAGUGAGCAC	342	32	75	169	238	331
sly-miR5300	UCCCCAGUCCAGGCAUUCCAAC	1456	2275	953	655	1246	1538
ath-miR171a-3p	UGAUUGAGCCGCGCCAAUAUC	275	428	92	129	174	211
stu-miR160a-3p	GCGUAUGAGGAGCCAAGCAUA	22	22	5	19	25	36
ath-miR172b-5p=ath-miR172e-5p	GCAGCACCAUUAAGAUUCAC	29	16	16	13	16	26
stu-miR477b-5p	ACUCUCCCUCAAAGGCUUCUG	18	34	16	6	29	25
sly-miR482d-3p=stu-miR482c	UUUCCUAUUCCACCCAUGCCAA	211	335	142	93	131	183
sly-miR6027-5p	AUGGGUAGCACAAGGAUUAAUG	41	22	7	10	26	30
nta-miR390a=sly-miR390a-5p=stu-miR390-5p	AAGCUCAGGAGGGAUAGCACC	54	104	24	35	52	62
sly-miR169e-3p	UGGCAAGCAUCUUUGGCGACU	42	0	5	17	16	5
sly-miR482e-3p	UCUUUCCUACUCCUCCCAUACC	12816	23538	11347	6861	12790	17861
sly-miR399=stu-miR399i-3p	UGCCAAAGGAGAGUUGCCCUA	7	10	5	7	5	5
sly-miR403-3p	CUAGAUUCACGCACAAGCUCG	388	264	240	287	362	616
ath-miR162a-3p=ath-miR162b-3p=nta-miR162a=nta-miR162b=sly-miR162=stu-miR162a-3p=stu-miR162b-3p	UCGAUAAACCUCUGCAUCCAG	617	698	512	477	824	886
sly-miR9479-5p	UCCAGUCCUCUACCCUUCUCCA	7	16	9	7	9	13
sly-miR156e-5p	UGAUAGAAGAGAGUGAGCAC	81	18	12	30	66	48
sly-miR168a-3p	CCUGCCUUGCAUCAACUGAAU	92	89	28	31	66	88
sly-miR1919c-5p=stu-miR1919-5p	UGUCGCAGAUGACUUUCGCCC	265	376	78	218	339	465
ath-miR169a-5p=nta-miR169a=nta-miR169b=nta-miR169c=nta-miR169d=nta-miR169e=nta-miR169f=nta-miR169g=nta-miR169h=nta-miR169i=nta-miR169j=nta-miR169k=nta-miR169l=nta-miR169m=nta-miR169o=nta-miR169p=sly-miR169c	CAGCCAAGGAUGACUUGCCGA	38	37	0	24	34	33
nta-miR168a=nta-miR168b=nta-miR168c=sly-miR168a-5p=sly-miR168b-5p	UCGCUUGGUGCAGGUCGGGAC	392	867	228	418	434	392
nta-miR482a=nta-miR482c=sly-miR482a=stu-miR482a-3p	UUUCCAAUUCCACCCAUUCCUA	519	584	208	207	318	486
sly-miR6027-3p=stu-miR6027	UGAAUCCUUCGGCUAUCCAUAA	763	950	342	212	455	510
sly-miR171e=stu-miR171b-3p	UUGAGCCGCGUCAAUAUCUCU	12	14	12	8	11	15
sly-miR171d	UUGAGCCGCGCCAAUAUCAC	271	422	89	129	172	206
sly-miR482c=stu-miR482e-3p	UCUUGCCAAUACCGCCCAUUCC	1169	1082	528	506	713	821
sly-miR394-3p	AGGUGGGCAUACUGUCAACA	15	5	2	7	5	12
ath-miR168a-3p=sly-miR168b-3p	CCCGCCUUGCAUCAACUGAAU	512	547	114	335	392	383
sly-miR156d-3p=stu-miR156h-3p=stu-miR156i-3p=stu-miR156j-3p=stu-miR156k-3p	GCUCACUGCUCUAUCUGUCACC	32	11	8	6	6	0
ath-miR162a-5p=ath-miR162b-5p	UGGAGGCAGCGGUUCAUCGAUC	22	33	8	14	40	0
sly-miR166c-3p=stu-miR166b	UCGGACCAGGCUUCAUUCCUC	227	772	135	167	285	277
nta-miR171b	UUGAGCCGCGCCAAUAUCACU	24	7	5	6	16	21
ath-miR396a-5p=nta-miR396a=sly-miR396a-5p	UUCCACAGCUUUCUUGAACUG	952	1316	848	156	461	2898
ath-miR157a-5p=ath-miR157b-5p=ath-miR157c-5p=sly-miR156a=sly-miR156b=sly-miR156c=stu-miR156a=stu-miR156b=stu-miR156c=stu-miR156d-5p	UUGACAGAAGAUAGAGAGCAC	2071	536	1170	1191	1777	2576
sly-miR482b=stu-miR482d-3p	UCUUGCCUACACCGCCCAUGCC	1133	669	1207	1029	1274	1816
ath-miR157d=nta-miR156g=nta-miR156h=nta-miR156i=nta-miR156j	UGACAGAAGAUAGAGAGCAC	2071	536	1170	1191	1777	2576
stu-miR156f-5p	CUGACAGAAGAGAGUGAGCA	342	32	75	169	238	329
ath-miR167a-5p=ath-miR167b=nta-miR167d=nta-miR167e=sly-miR167a=stu-miR167a-5p=stu-miR167b-5p=stu-miR167c-5p=stu-miR167d-5p	UGAAGCUGCCAGCAUGAUCUA	7496	8006	3872	4202	7160	8341
stu-miR172d-5p	GGAGCAUCAUCAAGAUUCACA	10	23	7	5	13	19
stu-miR530	UCUGCAUUUGCACCUGCACCU	72	106	22	23	34	53
stu-miR166a-5p	GGAAUGUUGUCUGGCUCGAGG	5	0	5	5	19	26
sly-miR319c-5p	AGAGCUUCCUUCAGCCCACUC	10	18	5	0	14	15
sly-miR156e-3p=stu-miR156g-3p	GCUUACUCUCUAUCUGUCACC	32	16	6	8	14	10

## Sheet: P. syringae_mirs
Conserved miRNAs for P. syringae infection samples with sequence and reads
Name	miRNA Secuence (5' --> 3')	C_PSI1_trim|Control	C_PSI2_trim|Control	C_PSI3_trim|Control	PSI1_trim|PSI	PSI2_trim|PSI	PSI3_trim|PSI
stu-miR4376-3p	GCAUCAUACUCCUGCAUAUU	67	40	50	119	111	31
sly-miR9471a-5p	CAGGUGCUCACUCAGCUAAUA	38	54	33	31	59	11
sly-miR477-5p	UGUCUCUCCCUCAAGGGCUCC	118	84	70	52	115	33
sly-miR9471b-5p	GAGGUGCUCACUCAGCUAAUA	52	30	27	31	64	31
ath-miR164a=ath-miR164b-5p=nta-miR164a=nta-miR164b=sly-miR164a-5p=sly-miR164b-5p	UGGAGAAGCAGGGCACGUGCA	3627	1296	2209	868	967	451
ath-miR170-5p=ath-miR171a-5p=stu-miR171a-5p=stu-miR171c-5p	UAUUGGCCUGGUUCACUCAGA	15	28	13	12	16	2
stu-miR396-3p	GUCCAAGAAAGCUGUGGGAAA	415	270	198	66	93	34
nta-miR171c=sly-miR171a=stu-miR171a-3p=stu-miR171e	UGAUUGAGCCGUGCCAAUAUC	351	253	180	252	337	102
stu-miR167b-3p	GAUCAUGUGGCAGCAUCACC	63	22	23	62	53	18
stu-miR167c-3p	GGUCAUGCUCGGACAGCCUCACU	5	6	3	23	90	17
ath-miR166a-3p=ath-miR166b-3p=ath-miR166c=ath-miR166d=ath-miR166e-3p=ath-miR166f=ath-miR166g=nta-miR166a=nta-miR166b=nta-miR166c=nta-miR166d=nta-miR166e=nta-miR166f=nta-miR166g=nta-miR166h=sly-miR166a=sly-miR166b=stu-miR166a-3p=stu-miR166c-3p=stu-miR166d-3p	UCGGACCAGGCUUCAUUCCCC	1450	748	675	189	783	234
stu-miR162a-5p=stu-miR162b-5p	GGAGGCAGCGGUUCAUCGAUC	93	72	66	79	68	9
sly-miR6024	UUUUAGCAAGAGUUGUUUUACC	30	27	20	23	22	14
sly-miR6022=stu-miR6022	UGGAAGGGAGAAUAUCCAGGA	3404	1342	1565	1646	872	475
sly-miR482d-5p	GGAGUGGGUGGGAUGGAAAAA	14	3	3	31	42	28
stu-miR167d-3p	GAUCAUGUGGUUGCUUCACC	91	107	49	40	37	19
ath-miR396a-3p=sly-miR396a-3p	GUUCAAUAAAGCUGUGGGAAG	177	121	122	77	38	10
sly-miR4376	ACGCAGGAGAGAUGAUGCUGGA	119	37	4	63	42	23
sly-miR390a-3p	CGCUAUCCAUCCUGAGUUUUA	53	36	25	37	46	13
sly-miR482e-5p	UGUGGGUGGGGUGGAAAGAUU	1505	1072	1047	563	1006	405
stu-miR156d-3p	GCUCUCUAUGCUUCUGUCAUCA	1585	2789	2682	3116	4559	1356
ath-miR390a-5p=ath-miR390b-5p=nta-miR390b=nta-miR390c=sly-miR390b-5p	AAGCUCAGGAGGGAUAGCGCC	107	75	62	28	30	10
ath-miR394a=ath-miR394b-5p=nta-miR394=sly-miR394-5p=stu-miR384-5p	UUGGCAUUCUGUCCACCUCC	1089	780	569	607	530	208
stu-miR172c-3p	AGAAUCUUGAUGAUGCUGC	856	6	576	1860	743	187
stu-miR172d-3p	GGAAUCUUGAUGAUGCUGCAG	131	0	45	74	68	17
ath-miR396b-5p=nta-miR396b=nta-miR396c=sly-miR396b=stu-miR396-5p	UUCCACAGCUUUCUUGAACUU	1016	955	761	569	870	223
sly-miR9471a-3p	UUGGCUGAGUGAGCAUCACGG	1569	761	714	669	543	238
sly-miR164a-3p	CAUGUGCCUGUUUUCCCCAUC	10	12	19	3	8	2
sly-miR9471b-3p	UUGGCUGAGUGAGCAUCACUG	611	381	333	413	348	107
ath-miR156a-5p=ath-miR156b-5p=ath-miR156c-5p=ath-miR156d-5p=ath-miR156e=ath-miR156f-5p=nta-miR156a=nta-miR156b=nta-miR156c=nta-miR156d=nta-miR156e=sly-miR156d-5p=stu-miR156e=stu-miR156g-5p=stu-miR156h-5p=stu-miR156i-5p=stu-miR156j-5p=stu-miR156k-5p	UGACAGAAGAGAGUGAGCAC	1077	306	464	420	315	154
sly-miR5300	UCCCCAGUCCAGGCAUUCCAAC	2866	2151	2510	2254	3727	1016
ath-miR171a-3p	UGAUUGAGCCGCGCCAAUAUC	348	223	202	149	148	62
ath-miR390a-3p=sly-miR390b-3p	CGCUAUCCAUCCUGAGUUUCA	20	10	7	16	13	0
stu-miR160a-3p	GCGUAUGAGGAGCCAAGCAUA	105	42	77	52	44	22
ath-miR172b-5p=ath-miR172e-5p	GCAGCACCAUUAAGAUUCAC	72	64	66	18	38	2
sly-miR9473-5p	UGGCUGUAAAUCUAAACUCGU	22	8	11	7	8	0
stu-miR477b-5p	ACUCUCCCUCAAAGGCUUCUG	37	29	21	39	54	6
sly-miR482d-3p=stu-miR482c	UUUCCUAUUCCACCCAUGCCAA	176	238	189	135	357	63
sly-miR6027-5p	AUGGGUAGCACAAGGAUUAAUG	62	31	30	67	84	29
nta-miR390a=sly-miR390a-5p=stu-miR390-5p	AAGCUCAGGAGGGAUAGCACC	417	290	230	150	60	10
sly-miR167b-5p	UAAAGCUGCCAGCAUGAUCUGG	20	7	10	9	4	0
ath-miR169b-5p=ath-miR169c=nta-miR169q=nta-miR169r=nta-miR169s=sly-miR169a	CAGCCAAGGAUGACUUGCCGG	18	10	7	6	0	3
ath-miR172a=ath-miR172b-3p=nta-miR172c=nta-miR172d=nta-miR172e=nta-miR172f=nta-miR172g=nta-miR172h=nta-miR172i=sly-miR172a=sly-miR172b=stu-miR172a-3p=stu-miR172b-3p=stu-miR172e-3p	AGAAUCUUGAUGAUGCUGCAU	856	6	576	1860	743	187
sly-miR169e-3p	UGGCAAGCAUCUUUGGCGACU	31	24	19	46	127	30
sly-miR482e-3p	UCUUUCCUACUCCUCCCAUACC	14615	11510	18006	8619	14662	3589
sly-miR399=stu-miR399i-3p	UGCCAAAGGAGAGUUGCCCUA	19	10	5	22	27	0
sly-miR403-3p	CUAGAUUCACGCACAAGCUCG	787	546	887	539	477	147
ath-miR162a-3p=ath-miR162b-3p=nta-miR162a=nta-miR162b=sly-miR162=stu-miR162a-3p=stu-miR162b-3p	UCGAUAAACCUCUGCAUCCAG	1598	1130	1088	1005	1221	424
sly-miR9479-5p	UCCAGUCCUCUACCCUUCUCCA	15	14	13	18	34	7
sly-miR156e-5p	UGAUAGAAGAGAGUGAGCAC	202	46	49	48	45	16
sly-miR168a-3p	CCUGCCUUGCAUCAACUGAAU	85	68	64	84	227	65
sly-miR1919c-5p=stu-miR1919-5p	UGUCGCAGAUGACUUUCGCCC	554	608	364	171	488	155
ath-miR169a-5p=nta-miR169a=nta-miR169b=nta-miR169c=nta-miR169d=nta-miR169e=nta-miR169f=nta-miR169g=nta-miR169h=nta-miR169i=nta-miR169j=nta-miR169k=nta-miR169l=nta-miR169m=nta-miR169o=nta-miR169p=sly-miR169c	CAGCCAAGGAUGACUUGCCGA	59	34	27	29	21	10
nta-miR168a=nta-miR168b=nta-miR168c=sly-miR168a-5p=sly-miR168b-5p	UCGCUUGGUGCAGGUCGGGAC	2939	2128	1785	10	837	327
stu-miR4376-5p	UACGCAGGAGAGAUGAUGCUG	119	37	4	63	42	23
ath-miR172c=ath-miR172d-3p=nta-miR172a	AGAAUCUUGAUGAUGCUGCAG	2	0	4	43	40	16
nta-miR482a=nta-miR482c=sly-miR482a=stu-miR482a-3p	UUUCCAAUUCCACCCAUUCCUA	734	637	727	1069	1928	278
sly-miR171e=stu-miR171b-3p	UUGAGCCGCGUCAAUAUCUCU	14	24	23	3	8	6
sly-miR6027-3p=stu-miR6027	UGAAUCCUUCGGCUAUCCAUAA	394	320	349	416	577	171
sly-miR166c-5p	GGGAUGUUGUCUGGCUCGACA	54	44	30	11	9	2
sly-miR171d	UUGAGCCGCGCCAAUAUCAC	348	223	133	149	148	62
sly-miR482c=stu-miR482e-3p	UCUUGCCAAUACCGCCCAUUCC	1586	979	1178	812	1559	529
sly-miR394-3p	AGGUGGGCAUACUGUCAACA	33	8	10	5	10	2
ath-miR168a-3p=sly-miR168b-3p	CCCGCCUUGCAUCAACUGAAU	488	271	310	216	844	206
sly-miR156d-3p=stu-miR156h-3p=stu-miR156i-3p=stu-miR156j-3p=stu-miR156k-3p	GCUCACUGCUCUAUCUGUCACC	71	51	33	31	38	8
ath-miR160a-5p=ath-miR160b=ath-miR160c-5p=nta-miR160a=nta-miR160b=nta-miR160c=sly-miR160a=stu-miR160a-5p=stu-miR160b	UGCCUGGCUCCCUGUAUGCCA	20	35	7	4	20	0
stu-miR477b-3p	GAGGUCUUUCGAGUGAGAGUGA	18	0	8	12	13	11
ath-miR162a-5p=ath-miR162b-5p	UGGAGGCAGCGGUUCAUCGAUC	93	72	66	79	68	9
sly-miR166c-3p=stu-miR166b	UCGGACCAGGCUUCAUUCCUC	704	659	334	164	804	235
nta-miR171b	UUGAGCCGCGCCAAUAUCACU	46	25	32	26	30	9
sly-miR1919a=sly-miR1919b=sly-miR1919c-3p=stu-miR1919-3p	ACGAGAGUCAUCUGUGACAGG	15	11	14	17	9	3
ath-miR396a-5p=nta-miR396a=sly-miR396a-5p	UUCCACAGCUUUCUUGAACUG	1512	1306	1194	779	1097	13
ath-miR157a-5p=ath-miR157b-5p=ath-miR157c-5p=sly-miR156a=sly-miR156b=sly-miR156c=stu-miR156a=stu-miR156b=stu-miR156c=stu-miR156d-5p	UUGACAGAAGAUAGAGAGCAC	11994	1416	7082	1878	2388	2019
sly-miR482b=stu-miR482d-3p	UCUUGCCUACACCGCCCAUGCC	2408	2342	2008	975	1973	571
ath-miR157d=nta-miR156g=nta-miR156h=nta-miR156i=nta-miR156j	UGACAGAAGAUAGAGAGCAC	11994	1416	7082	1878	2388	2022
sly-miR9479-3p	GAGAAUGGUAGAGGGUCGGACC	45	16	21	19	20	5
stu-miR156f-5p	CUGACAGAAGAGAGUGAGCA	1075	306	464	420	315	154
ath-miR167a-5p=ath-miR167b=nta-miR167d=nta-miR167e=sly-miR167a=stu-miR167a-5p=stu-miR167b-5p=stu-miR167c-5p=stu-miR167d-5p	UGAAGCUGCCAGCAUGAUCUA	23602	9779	13011	13452	10722	3598
stu-miR172d-5p	GGAGCAUCAUCAAGAUUCACA	19	11	7	14	21	7
stu-miR530	UCUGCAUUUGCACCUGCACCU	153	82	74	69	77	18
stu-miR166a-5p	GGAAUGUUGUCUGGCUCGAGG	78	46	31	37	22	6
sly-miR319c-5p	AGAGCUUCCUUCAGCCCACUC	18	13	11	9	20	0
sly-miR156e-3p=stu-miR156g-3p	GCUUACUCUCUAUCUGUCACC	50	69	54	28	58	17

## Sheet: B. cinerea_mirs
Conserved miRNAs for B. cinerea infection samples with sequence and reads
name	miRNA Secuence (5' --> 3')	B. cinerea_control_1	B. cinerea_control_2	B. cinerea_control_3	B. cinerea_stress_1	B. cinerea_stress_2	B. cinerea_stress_3
stu-miR4376-3p	GCAUCAUACUCCUGCAUAUU	16	12	23	11	27	0
sly-miR9471a-5p	CAGGUGCUCACUCAGCUAAUA	11	49	22	91	296	11
sly-miR477-5p	UGUCUCUCCCUCAAGGGCUCC	103	201	295	308	1053	41
sly-miR9471b-5p	GAGGUGCUCACUCAGCUAAUA	17	31	20	89	400	10
ath-miR164a=ath-miR164b-5p=nta-miR164a=nta-miR164b=sly-miR164a-5p=sly-miR164b-5p	UGGAGAAGCAGGGCACGUGCA	2728	1550	1183	1629	7870	484
ath-miR170-5p=ath-miR171a-5p=stu-miR171a-5p=stu-miR171c-5p	UAUUGGCCUGGUUCACUCAGA	13	10	13	16	55	5
stu-miR319b	UUGGACUGAAGGGAGCUCCU	23	6	20	21	75	0
stu-miR396-3p	GUCCAAGAAAGCUGUGGGAAA	54	201	264	133	305	18
stu-miR167b-3p	GAUCAUGUGGCAGCAUCACC	7	7	8	49	174	8
nta-miR171c=sly-miR171a=stu-miR171a-3p=stu-miR171e	UGAUUGAGCCGUGCCAAUAUC	57	217	516	1350	2468	144
stu-miR167c-3p	GGUCAUGCUCGGACAGCCUCACU	8	8	4	126	861	25
ath-miR166a-3p=ath-miR166b-3p=ath-miR166c=ath-miR166d=ath-miR166e-3p=ath-miR166f=ath-miR166g=nta-miR166a=nta-miR166b=nta-miR166c=nta-miR166d=nta-miR166e=nta-miR166f=nta-miR166g=nta-miR166h=sly-miR166a=sly-miR166b=stu-miR166a-3p=stu-miR166c-3p=stu-miR166d-3p	UCGGACCAGGCUUCAUUCCCC	595	421	378	849	2548	117
stu-miR162a-5p=stu-miR162b-5p	GGAGGCAGCGGUUCAUCGAUC	59	39	19	119	351	9
sly-miR6024	UUUUAGCAAGAGUUGUUUUACC	39	41	63	8	224	7
sly-miR6022=stu-miR6022	UGGAAGGGAGAAUAUCCAGGA	1498	553	968	912	5415	588
sly-miR482d-5p	GGAGUGGGUGGGAUGGAAAAA	28	18	5	72	195	12
stu-miR167d-3p	GAUCAUGUGGUUGCUUCACC	35	93	63	56	122	7
ath-miR396a-3p=sly-miR396a-3p	GUUCAAUAAAGCUGUGGGAAG	2	109	115	42	32	6
sly-miR482e-5p	UGUGGGUGGGGUGGAAAGAUU	1214	1303	794	2252	8914	388
stu-miR156d-3p	GCUCUCUAUGCUUCUGUCAUCA	938	2395	4136	8219	22348	1054
ath-miR390a-5p=ath-miR390b-5p=nta-miR390b=nta-miR390c=sly-miR390b-5p	AAGCUCAGGAGGGAUAGCGCC	38	50	38	92	244	9
ath-miR394a=ath-miR394b-5p=nta-miR394=sly-miR394-5p=stu-miR384-5p	UUGGCAUUCUGUCCACCUCC	460	334	987	1800	2657	108
stu-miR172c-3p	AGAAUCUUGAUGAUGCUGC	141	111	183	410	826	16
stu-miR172d-3p	GGAAUCUUGAUGAUGCUGCAG	37	56	70	115	276	3
ath-miR396b-5p=nta-miR396b=nta-miR396c=sly-miR396b=stu-miR396-5p	UUCCACAGCUUUCUUGAACUU	262	718	955	1820	4452	142
sly-miR9471a-3p	UUGGCUGAGUGAGCAUCACGG	623	234	367	442	1544	7
sly-miR164a-3p	CAUGUGCCUGUUUUCCCCAUC	6	9	18	3	15	3
sly-miR9471b-3p	UUGGCUGAGUGAGCAUCACUG	168	187	228	538	1147	6
ath-miR156a-5p=ath-miR156b-5p=ath-miR156c-5p=ath-miR156d-5p=ath-miR156e=ath-miR156f-5p=nta-miR156a=nta-miR156b=nta-miR156c=nta-miR156d=nta-miR156e=sly-miR156d-5p=stu-miR156e=stu-miR156g-5p=stu-miR156h-5p=stu-miR156i-5p=stu-miR156j-5p=stu-miR156k-5p	UGACAGAAGAGAGUGAGCAC	450	251	449	697	2592	57
stu-miR399a-3p=stu-miR399b-3p=stu-miR399c-3p=stu-miR399d-3p=stu-miR399e-3p=stu-miR399f-3p	UGCCAAAGGAGAGCUGCCCUG	5	12	8	10	83	7
sly-miR5300	UCCCCAGUCCAGGCAUUCCAAC	1125	2107	1470	2831	9238	452
ath-miR171a-3p	UGAUUGAGCCGCGCCAAUAUC	89	138	306	361	787	19
stu-miR160a-3p	GCGUAUGAGGAGCCAAGCAUA	18	12	23	154	474	32
ath-miR172b-5p=ath-miR172e-5p	GCAGCACCAUUAAGAUUCAC	21	17	33	58	170	6
stu-miR477b-5p	ACUCUCCCUCAAAGGCUUCUG	5	68	66	75	215	14
sly-miR482d-3p=stu-miR482c	UUUCCUAUUCCACCCAUGCCAA	65	388	436	635	1647	61
ath-miR408-3p	AUGCACUGCCUCUUCCCUGGC	5	5	18	26	168	9
sly-miR6027-5p	AUGGGUAGCACAAGGAUUAAUG	17	20	33	94	333	12
nta-miR390a=sly-miR390a-5p=stu-miR390-5p	AAGCUCAGGAGGGAUAGCACC	128	97	115	248	464	17
ath-miR172a=ath-miR172b-3p=nta-miR172c=nta-miR172d=nta-miR172e=nta-miR172f=nta-miR172g=nta-miR172h=nta-miR172i=sly-miR172a=sly-miR172b=stu-miR172a-3p=stu-miR172b-3p=stu-miR172e-3p	AGAAUCUUGAUGAUGCUGCAU	141	111	183	410	826	16
sly-miR169e-3p	UGGCAAGCAUCUUUGGCGACU	44	34	25	56	210	24
sly-miR482e-3p	UCUUUCCUACUCCUCCCAUACC	9881	20400	20711	28979	86406	3869
sly-miR399=stu-miR399i-3p	UGCCAAAGGAGAGUUGCCCUA	7	6	8	55	150	9
ath-miR319c=sly-miR319c-3p	UUGGACUGAAGGGAGCUCCUU	23	6	20	21	75	0
sly-miR403-3p	CUAGAUUCACGCACAAGCUCG	316	243	374	555	2122	119
ath-miR162a-3p=ath-miR162b-3p=nta-miR162a=nta-miR162b=sly-miR162=stu-miR162a-3p=stu-miR162b-3p	UCGAUAAACCUCUGCAUCCAG	552	600	761	1526	4964	271
sly-miR9479-5p	UCCAGUCCUCUACCCUUCUCCA	15	44	20	64	230	11
ath-miR8175	GAUCCCCGGCAACGGCGCCA	17	13	25	34	176	11
sly-miR156e-5p	UGAUAGAAGAGAGUGAGCAC	42	28	70	84	267	5
sly-miR168a-3p	CCUGCCUUGCAUCAACUGAAU	14	75	65	229	843	30
sly-miR1919c-5p=stu-miR1919-5p	UGUCGCAGAUGACUUUCGCCC	194	278	399	545	1706	95
ath-miR169a-5p=nta-miR169a=nta-miR169b=nta-miR169c=nta-miR169d=nta-miR169e=nta-miR169f=nta-miR169g=nta-miR169h=nta-miR169i=nta-miR169j=nta-miR169k=nta-miR169l=nta-miR169m=nta-miR169o=nta-miR169p=sly-miR169c	CAGCCAAGGAUGACUUGCCGA	35	17	42	48	151	7
nta-miR168a=nta-miR168b=nta-miR168c=sly-miR168a-5p=sly-miR168b-5p	UCGCUUGGUGCAGGUCGGGAC	1367	1152	773	2006	7813	320
sly-miR319a	CUUGGACUGAAGGGAGCUCC	23	6	20	21	75	0
nta-miR482a=nta-miR482c=sly-miR482a=stu-miR482a-3p	UUUCCAAUUCCACCCAUUCCUA	395	520	739	1227	3680	162
sly-miR171e=stu-miR171b-3p	UUGAGCCGCGUCAAUAUCUCU	7	7	19	4	23	2
sly-miR6027-3p=stu-miR6027	UGAAUCCUUCGGCUAUCCAUAA	73	249	303	537	1284	69
sly-miR166c-5p	GGGAUGUUGUCUGGCUCGACA	43	11	10	5	0	3
sly-miR171d	UUGAGCCGCGCCAAUAUCAC	89	138	304	357	784	19
sly-miR482c=stu-miR482e-3p	UCUUGCCAAUACCGCCCAUUCC	1005	752	751	992	4608	368
sly-miR394-3p	AGGUGGGCAUACUGUCAACA	11	9	10	9	14	0
ath-miR168a-3p=sly-miR168b-3p	CCCGCCUUGCAUCAACUGAAU	113	449	532	1191	3569	186
sly-miR156d-3p=stu-miR156h-3p=stu-miR156i-3p=stu-miR156j-3p=stu-miR156k-3p	GCUCACUGCUCUAUCUGUCACC	25	42	59	35	264	9
stu-miR169c-3p	GCAGUCUCCUUGGCUACC	3	8	0	23	155	8
stu-miR477b-3p	GAGGUCUUUCGAGUGAGAGUGA	14	27	43	47	123	0
ath-miR162a-5p=ath-miR162b-5p	UGGAGGCAGCGGUUCAUCGAUC	59	39	19	119	351	9
sly-miR166c-3p=stu-miR166b	UCGGACCAGGCUUCAUUCCUC	187	565	569	1015	3866	112
nta-miR171b	UUGAGCCGCGCCAAUAUCACU	36	23	35	37	107	3
ath-miR396a-5p=nta-miR396a=sly-miR396a-5p	UUCCACAGCUUUCUUGAACUG	516	1041	949	1802	5080	187
nta-miR399a=nta-miR399b=nta-miR399c=nta-miR399d=nta-miR399e=nta-miR399f=nta-miR399g=stu-miR399j-3p=stu-miR399k-3p=stu-miR399l-3p=stu-miR399m-3p=stu-miR399n-3p=stu-miR399o-3p	CGCCAAAGGAGAGCUGCCCUG	6	9	2	35	311	25
ath-miR157a-5p=ath-miR157b-5p=ath-miR157c-5p=sly-miR156a=sly-miR156b=sly-miR156c=stu-miR156a=stu-miR156b=stu-miR156c=stu-miR156d-5p	UUGACAGAAGAUAGAGAGCAC	4303	2533	4711	6599	16235	1621
sly-miR482b=stu-miR482d-3p	UCUUGCCUACACCGCCCAUGCC	4610	4571	1628	2448	24270	620
ath-miR157d=nta-miR156g=nta-miR156h=nta-miR156i=nta-miR156j	UGACAGAAGAUAGAGAGCAC	4303	2533	4711	6599	16235	1621
sly-miR9479-3p	GAGAAUGGUAGAGGGUCGGACC	10	9	11	40	163	11
stu-miR156f-5p	CUGACAGAAGAGAGUGAGCA	447	251	449	689	2592	57
ath-miR167a-5p=ath-miR167b=nta-miR167d=nta-miR167e=sly-miR167a=stu-miR167a-5p=stu-miR167b-5p=stu-miR167c-5p=stu-miR167d-5p	UGAAGCUGCCAGCAUGAUCUA	5021	4582	9632	13352	33244	1782
stu-miR172d-5p	GGAGCAUCAUCAAGAUUCACA	26	19	28	57	166	3
stu-miR530	UCUGCAUUUGCACCUGCACCU	15	15	33	60	130	8
stu-miR166a-5p	GGAAUGUUGUCUGGCUCGAGG	45	21	26	42	58	10
nta-miR408=stu-miR408b-3p	UGCACUGCCUCUUCCCUGGCU	5	5	20	26	168	9
sly-miR319c-5p	AGAGCUUCCUUCAGCCCACUC	36	47	36	22	151	5
sly-miR156e-3p=stu-miR156g-3p	GCUUACUCUCUAUCUGUCACC	34	26	45	31	190	7

## Sheet: Drought_mirs
Conserved miRNAs for Drought samples with sequence and reads
Name	miRNA Secuence (5' --> 3')	C_D1_trim|Control	C_D2_trim|Control	C_D3_trim|Control	D1_trim|Drought	D2_trim|Drought	D3_trim|Drought
sly-miR9471a-5p	CAGGUGCUCACUCAGCUAAUA	31	30	26	27	20	27
sly-miR477-5p	UGUCUCUCCCUCAAGGGCUCC	223	166	82	167	130	201
sly-miR9471b-5p	GAGGUGCUCACUCAGCUAAUA	29	15	15	21	15	30
ath-miR164a=ath-miR164b-5p=nta-miR164a=nta-miR164b=sly-miR164a-5p=sly-miR164b-5p	UGGAGAAGCAGGGCACGUGCA	1810	2441	1673	2606	4666	4310
stu-miR396-3p	GUCCAAGAAAGCUGUGGGAAA	13	534	341	229	259	11
stu-miR167b-3p	GAUCAUGUGGCAGCAUCACC	6	9	7	11	14	20
nta-miR171c=sly-miR171a=stu-miR171a-3p=stu-miR171e	UGAUUGAGCCGUGCCAAUAUC	487	363	162	221	189	436
ath-miR166a-3p=ath-miR166b-3p=ath-miR166c=ath-miR166d=ath-miR166e-3p=ath-miR166f=ath-miR166g=nta-miR166a=nta-miR166b=nta-miR166c=nta-miR166d=nta-miR166e=nta-miR166f=nta-miR166g=nta-miR166h=sly-miR166a=sly-miR166b=stu-miR166a-3p=stu-miR166c-3p=stu-miR166d-3p	UCGGACCAGGCUUCAUUCCCC	555	972	381	794	1307	1356
stu-miR162a-5p=stu-miR162b-5p	GGAGGCAGCGGUUCAUCGAUC	32	28	14	14	19	38
sly-miR6024	UUUUAGCAAGAGUUGUUUUACC	77	66	22	44	43	85
sly-miR6023	UUCCAUGAAAGAGUUUUUGGAU	16	11	0	8	5	7
sly-miR6022=stu-miR6022	UGGAAGGGAGAAUAUCCAGGA	532	595	1013	3061	2530	2300
sly-miR482d-5p	GGAGUGGGUGGGAUGGAAAAA	36	19	25	26	24	23
stu-miR167d-3p	GAUCAUGUGGUUGCUUCACC	60	83	33	42	36	66
ath-miR396a-3p=sly-miR396a-3p	GUUCAAUAAAGCUGUGGGAAG	0	146	87	54	37	17
sly-miR4376	ACGCAGGAGAGAUGAUGCUGGA	7	7	43	4	26	0
sly-miR390a-3p	CGCUAUCCAUCCUGAGUUUUA	14	21	9	16	13	12
sly-miR482e-5p	UGUGGGUGGGGUGGAAAGAUU	1242	1885	818	783	1212	1553
stu-miR156d-3p	GCUCUCUAUGCUUCUGUCAUCA	1878	3581	1519	1760	1407	2155
ath-miR390a-5p=ath-miR390b-5p=nta-miR390b=nta-miR390c=sly-miR390b-5p	AAGCUCAGGAGGGAUAGCGCC	37	50	17	39	103	107
ath-miR394a=ath-miR394b-5p=nta-miR394=sly-miR394-5p=stu-miR384-5p	UUGGCAUUCUGUCCACCUCC	297	936	226	343	350	593
stu-miR172c-3p	AGAAUCUUGAUGAUGCUGC	53	146	79	104	118	194
stu-miR172d-3p	GGAAUCUUGAUGAUGCUGCAG	6	22	26	22	44	30
ath-miR396b-5p=nta-miR396b=nta-miR396c=sly-miR396b=stu-miR396-5p	UUCCACAGCUUUCUUGAACUU	1840	1187	571	673	848	1399
sly-miR9471a-3p	UUGGCUGAGUGAGCAUCACGG	197	317	286	191	760	661
sly-miR164a-3p	CAUGUGCCUGUUUUCCCCAUC	24	25	31	12	23	15
sly-miR9471b-3p	UUGGCUGAGUGAGCAUCACUG	130	6	28	17	109	250
ath-miR156a-5p=ath-miR156b-5p=ath-miR156c-5p=ath-miR156d-5p=ath-miR156e=ath-miR156f-5p=nta-miR156a=nta-miR156b=nta-miR156c=nta-miR156d=nta-miR156e=sly-miR156d-5p=stu-miR156e=stu-miR156g-5p=stu-miR156h-5p=stu-miR156i-5p=stu-miR156j-5p=stu-miR156k-5p	UGACAGAAGAGAGUGAGCAC	329	338	231	557	648	663
sly-miR5304	UCAAUGCUACAUACUCAUCCC	8	10	5	6	4	7
stu-miR399a-3p=stu-miR399b-3p=stu-miR399c-3p=stu-miR399d-3p=stu-miR399e-3p=stu-miR399f-3p	UGCCAAAGGAGAGCUGCCCUG	2	9	0	8	9	7
sly-miR5300	UCCCCAGUCCAGGCAUUCCAAC	1644	2447	1300	2004	1980	2541
ath-miR171a-3p	UGAUUGAGCCGCGCCAAUAUC	258	281	122	192	225	267
ath-miR390a-3p=sly-miR390b-3p	CGCUAUCCAUCCUGAGUUUCA	3	7	0	5	5	7
stu-miR160a-3p	GCGUAUGAGGAGCCAAGCAUA	17	31	33	26	23	19
stu-miR477a-5p	CCUCUCCCUCAAGGGCUUCUC	11	7	7	6	7	10
sly-miR9473-5p	UGGCUGUAAAUCUAAACUCGU	6	11	9	8	12	23
ath-miR172b-5p=ath-miR172e-5p	GCAGCACCAUUAAGAUUCAC	32	33	20	17	15	41
stu-miR477b-5p	ACUCUCCCUCAAAGGCUUCUG	43	36	26	48	44	62
sly-miR482d-3p=stu-miR482c	UUUCCUAUUCCACCCAUGCCAA	190	315	185	167	150	295
ath-miR408-3p	AUGCACUGCCUCUUCCCUGGC	11	7	10	4	8	27
sly-miR6027-5p	AUGGGUAGCACAAGGAUUAAUG	37	38	22	37	42	43
nta-miR390a=sly-miR390a-5p=stu-miR390-5p	AAGCUCAGGAGGGAUAGCACC	80	89	29	66	122	124
ath-miR169b-5p=ath-miR169c=nta-miR169q=nta-miR169r=nta-miR169s=sly-miR169a	CAGCCAAGGAUGACUUGCCGG	6	6	6	3	8	7
ath-miR172a=ath-miR172b-3p=nta-miR172c=nta-miR172d=nta-miR172e=nta-miR172f=nta-miR172g=nta-miR172h=nta-miR172i=sly-miR172a=sly-miR172b=stu-miR172a-3p=stu-miR172b-3p=stu-miR172e-3p	AGAAUCUUGAUGAUGCUGCAU	53	146	79	104	118	194
sly-miR169e-3p	UGGCAAGCAUCUUUGGCGACU	35	15	12	12	29	8
sly-miR482e-3p	UCUUUCCUACUCCUCCCAUACC	18931	40431	20530	24751	18909	27301
sly-miR399=stu-miR399i-3p	UGCCAAAGGAGAGUUGCCCUA	8	12	6	13	10	15
sly-miR403-3p	CUAGAUUCACGCACAAGCUCG	276	426	335	674	500	662
ath-miR162a-3p=ath-miR162b-3p=nta-miR162a=nta-miR162b=sly-miR162=stu-miR162a-3p=stu-miR162b-3p	UCGAUAAACCUCUGCAUCCAG	415	893	531	918	801	1143
sly-miR9479-5p	UCCAGUCCUCUACCCUUCUCCA	47	61	23	21	27	25
ath-miR8175	GAUCCCCGGCAACGGCGCCA	10	15	18	21	30	12
sly-miR156e-5p	UGAUAGAAGAGAGUGAGCAC	51	79	27	126	131	171
sly-miR168a-3p	CCUGCCUUGCAUCAACUGAAU	141	107	94	66	69	112
sly-miR1919c-5p=stu-miR1919-5p	UGUCGCAGAUGACUUUCGCCC	364	545	366	489	470	671
ath-miR169a-5p=nta-miR169a=nta-miR169b=nta-miR169c=nta-miR169d=nta-miR169e=nta-miR169f=nta-miR169g=nta-miR169h=nta-miR169i=nta-miR169j=nta-miR169k=nta-miR169l=nta-miR169m=nta-miR169o=nta-miR169p=sly-miR169c	CAGCCAAGGAUGACUUGCCGA	35	40	12	28	26	43
nta-miR168a=nta-miR168b=nta-miR168c=sly-miR168a-5p=sly-miR168b-5p	UCGCUUGGUGCAGGUCGGGAC	440	959	318	595	483	703
stu-miR4376-5p	UACGCAGGAGAGAUGAUGCUG	7	7	43	4	26	0
stu-miR398a-5p	GGGUUGAUUUGAGAACAUAUG	11	7	7	18	24	27
nta-miR482a=nta-miR482c=sly-miR482a=stu-miR482a-3p	UUUCCAAUUCCACCCAUUCCUA	214	363	239	446	289	498
sly-miR171e=stu-miR171b-3p	UUGAGCCGCGUCAAUAUCUCU	2	23	6	6	15	11
sly-miR6027-3p=stu-miR6027	UGAAUCCUUCGGCUAUCCAUAA	332	313	308	485	348	586
sly-miR171d	UUGAGCCGCGCCAAUAUCAC	256	280	119	188	222	263
sly-miR482c=stu-miR482e-3p	UCUUGCCAAUACCGCCCAUUCC	943	1238	1377	1564	1375	1338
sly-miR394-3p	AGGUGGGCAUACUGUCAACA	10	12	7	6	5	16
ath-miR168a-3p=sly-miR168b-3p	CCCGCCUUGCAUCAACUGAAU	723	743	400	261	390	429
sly-miR156d-3p=stu-miR156h-3p=stu-miR156i-3p=stu-miR156j-3p=stu-miR156k-3p	GCUCACUGCUCUAUCUGUCACC	14	23	17	15	16	16
stu-miR477b-3p	GAGGUCUUUCGAGUGAGAGUGA	11	5	3	5	10	7
ath-miR162a-5p=ath-miR162b-5p	UGGAGGCAGCGGUUCAUCGAUC	32	28	14	14	19	38
sly-miR166c-3p=stu-miR166b	UCGGACCAGGCUUCAUUCCUC	417	525	129	287	501	681
nta-miR171b	UUGAGCCGCGCCAAUAUCACU	18	25	9	22	29	19
sly-miR1919a=sly-miR1919b=sly-miR1919c-3p=stu-miR1919-3p	ACGAGAGUCAUCUGUGACAGG	5	13	12	8	14	12
ath-miR396a-5p=nta-miR396a=sly-miR396a-5p	UUCCACAGCUUUCUUGAACUG	3186	2074	996	1301	1914	2860
nta-miR399a=nta-miR399b=nta-miR399c=nta-miR399d=nta-miR399e=nta-miR399f=nta-miR399g=stu-miR399j-3p=stu-miR399k-3p=stu-miR399l-3p=stu-miR399m-3p=stu-miR399n-3p=stu-miR399o-3p	CGCCAAAGGAGAGCUGCCCUG	4	4	0	5	6	10
ath-miR157a-5p=ath-miR157b-5p=ath-miR157c-5p=sly-miR156a=sly-miR156b=sly-miR156c=stu-miR156a=stu-miR156b=stu-miR156c=stu-miR156d-5p	UUGACAGAAGAUAGAGAGCAC	1761	2336	1100	2711	3215	4358
sly-miR482b=stu-miR482d-3p	UCUUGCCUACACCGCCCAUGCC	1758	3106	1753	2170	3146	2804
ath-miR157d=nta-miR156g=nta-miR156h=nta-miR156i=nta-miR156j	UGACAGAAGAUAGAGAGCAC	1761	2336	1100	2711	3215	4358
sly-miR9479-3p	GAGAAUGGUAGAGGGUCGGACC	5	18	6	7	7	5
stu-miR156f-5p	CUGACAGAAGAGAGUGAGCA	329	338	231	554	648	661
ath-miR167a-5p=ath-miR167b=nta-miR167d=nta-miR167e=sly-miR167a=stu-miR167a-5p=stu-miR167b-5p=stu-miR167c-5p=stu-miR167d-5p	UGAAGCUGCCAGCAUGAUCUA	4599	7191	5237	9392	7780	10720
stu-miR172d-5p	GGAGCAUCAUCAAGAUUCACA	16	9	7	10	9	15
stu-miR530	UCUGCAUUUGCACCUGCACCU	38	58	17	76	46	73
stu-miR166a-5p	GGAAUGUUGUCUGGCUCGAGG	10	16	20	13	24	32
sly-miR319c-5p	AGAGCUUCCUUCAGCCCACUC	18	22	10	7	4	11
sly-miR156e-3p=stu-miR156g-3p	GCUUACUCUCUAUCUGUCACC	30	23	26	39	21	45
nta-miR408=stu-miR408b-3p	UGCACUGCCUCUUCCCUGGCU	11	7	10	4	8	27

## Sheet: Heat_mirs
Conserved miRNAs for Heat samples with sequence and reads
Name	miRNA Secuence (5' --> 3')	C_H1_trim|Control	C_H2_trim|Control	C_H3_trim|Control	H1_trim|Heat	H2_trim|Heat	H3_trim|Heat
sly-miR9471a-5p	CAGGUGCUCACUCAGCUAAUA	54	32	74	48	56	16
stu-miR398a-3p	UAUGUUCUCAGGUCGCCCCUG	19	17	65	12	0	0
sly-miR477-5p	UGUCUCUCCCUCAAGGGCUCC	83	219	99	123	97	82
sly-miR9471b-5p	GAGGUGCUCACUCAGCUAAUA	34	13	45	42	39	12
ath-miR164a=ath-miR164b-5p=nta-miR164a=nta-miR164b=sly-miR164a-5p=sly-miR164b-5p	UGGAGAAGCAGGGCACGUGCA	2212	3816	3359	3221	3158	1742
ath-miR170-5p=ath-miR171a-5p=stu-miR171a-5p=stu-miR171c-5p	UAUUGGCCUGGUUCACUCAGA	23	41	19	23	16	6
stu-miR396-3p	GUCCAAGAAAGCUGUGGGAAA	341	402	520	364	561	35
nta-miR171c=sly-miR171a=stu-miR171a-3p=stu-miR171e	UGAUUGAGCCGUGCCAAUAUC	259	338	472	408	258	193
stu-miR167b-3p	GAUCAUGUGGCAGCAUCACC	15	12	19	8	25	11
stu-miR167c-3p	GGUCAUGCUCGGACAGCCUCACU	14	11	11	6	13	10
ath-miR166a-3p=ath-miR166b-3p=ath-miR166c=ath-miR166d=ath-miR166e-3p=ath-miR166f=ath-miR166g=nta-miR166a=nta-miR166b=nta-miR166c=nta-miR166d=nta-miR166e=nta-miR166f=nta-miR166g=nta-miR166h=sly-miR166a=sly-miR166b=stu-miR166a-3p=stu-miR166c-3p=stu-miR166d-3p	UCGGACCAGGCUUCAUUCCCC	892	1349	707	593	1247	298
stu-miR162a-5p=stu-miR162b-5p	GGAGGCAGCGGUUCAUCGAUC	45	78	76	73	49	17
sly-miR6024	UUUUAGCAAGAGUUGUUUUACC	30	32	47	25	46	14
sly-miR6022=stu-miR6022	UGGAAGGGAGAAUAUCCAGGA	509	1049	888	1299	601	759
stu-miR167d-3p	GAUCAUGUGGUUGCUUCACC	137	115	319	120	234	55
ath-miR396a-3p=sly-miR396a-3p	GUUCAAUAAAGCUGUGGGAAG	264	420	474	494	387	57
sly-miR390a-3p	CGCUAUCCAUCCUGAGUUUUA	26	63	43	31	41	6
sly-miR482e-5p	UGUGGGUGGGGUGGAAAGAUU	375	648	685	625	544	430
stu-miR156d-3p	GCUCUCUAUGCUUCUGUCAUCA	3673	3838	6000	2632	2756	472
ath-miR390a-5p=ath-miR390b-5p=nta-miR390b=nta-miR390c=sly-miR390b-5p	AAGCUCAGGAGGGAUAGCGCC	24	96	20	39	31	10
ath-miR394a=ath-miR394b-5p=nta-miR394=sly-miR394-5p=stu-miR384-5p	UUGGCAUUCUGUCCACCUCC	591	677	1148	623	588	281
ath-miR396b-5p=nta-miR396b=nta-miR396c=sly-miR396b=stu-miR396-5p	UUCCACAGCUUUCUUGAACUU	1080	1618	1696	1065	1377	490
sly-miR9471a-3p	UUGGCUGAGUGAGCAUCACGG	372	477	717	615	443	258
sly-miR164a-3p	CAUGUGCCUGUUUUCCCCAUC	29	47	63	14	24	10
sly-miR9471b-3p	UUGGCUGAGUGAGCAUCACUG	387	449	508	419	205	129
ath-miR156a-5p=ath-miR156b-5p=ath-miR156c-5p=ath-miR156d-5p=ath-miR156e=ath-miR156f-5p=nta-miR156a=nta-miR156b=nta-miR156c=nta-miR156d=nta-miR156e=sly-miR156d-5p=stu-miR156e=stu-miR156g-5p=stu-miR156h-5p=stu-miR156i-5p=stu-miR156j-5p=stu-miR156k-5p	UGACAGAAGAGAGUGAGCAC	98	308	376	348	343	205
sly-miR5304	UCAAUGCUACAUACUCAUCCC	10	18	15	12	2	0
sly-miR164b-3p	CACGUGUUCUCCUUCUCCAAC	17	22	14	14	16	4
stu-miR399a-3p=stu-miR399b-3p=stu-miR399c-3p=stu-miR399d-3p=stu-miR399e-3p=stu-miR399f-3p	UGCCAAAGGAGAGCUGCCCUG	15	14	11	12	8	0
sly-miR5300	UCCCCAGUCCAGGCAUUCCAAC	2769	4941	3337	2646	2990	966
ath-miR171a-3p	UGAUUGAGCCGCGCCAAUAUC	294	433	312	347	90	181
ath-miR390a-3p=sly-miR390b-3p	CGCUAUCCAUCCUGAGUUUCA	5	15	8	9	3	0
stu-miR160a-3p	GCGUAUGAGGAGCCAAGCAUA	44	43	46	40	17	11
stu-miR477a-5p	CCUCUCCCUCAAGGGCUUCUC	3	15	6	5	8	6
sly-miR9473-5p	UGGCUGUAAAUCUAAACUCGU	8	13	13	6	8	4
ath-miR172b-5p=ath-miR172e-5p	GCAGCACCAUUAAGAUUCAC	40	54	103	75	88	30
stu-miR477b-5p	ACUCUCCCUCAAAGGCUUCUG	30	66	38	41	36	15
sly-miR482d-3p=stu-miR482c	UUUCCUAUUCCACCCAUGCCAA	287	617	363	322	300	122
ath-miR408-3p	AUGCACUGCCUCUUCCCUGGC	56	61	59	5	3	2
sly-miR6027-5p	AUGGGUAGCACAAGGAUUAAUG	68	99	80	64	32	12
nta-miR390a=sly-miR390a-5p=stu-miR390-5p	AAGCUCAGGAGGGAUAGCACC	96	161	129	145	132	37
sly-miR9475-5p	AACGAUCUCUACAUUGUAGGC	5	10	9	5	7	0
sly-miR167b-5p	UAAAGCUGCCAGCAUGAUCUGG	27	42	45	62	24	22
sly-miR169e-3p	UGGCAAGCAUCUUUGGCGACU	90	113	103	61	101	40
sly-miR482e-3p	UCUUUCCUACUCCUCCCAUACC	9733	20688	12562	15480	13065	6076
sly-miR399=stu-miR399i-3p	UGCCAAAGGAGAGUUGCCCUA	23	24	35	14	5	8
sly-miR403-3p	CUAGAUUCACGCACAAGCUCG	483	691	630	556	454	196
ath-miR162a-3p=ath-miR162b-3p=nta-miR162a=nta-miR162b=sly-miR162=stu-miR162a-3p=stu-miR162b-3p	UCGAUAAACCUCUGCAUCCAG	988	1479	1208	972	992	305
sly-miR9479-5p	UCCAGUCCUCUACCCUUCUCCA	9	44	17	3	11	5
sly-miR156e-5p	UGAUAGAAGAGAGUGAGCAC	3	51	54	64	56	20
sly-miR168a-3p	CCUGCCUUGCAUCAACUGAAU	64	99	128	53	69	30
sly-miR1919c-5p=stu-miR1919-5p	UGUCGCAGAUGACUUUCGCCC	140	673	568	164	525	229
nta-miR168a=nta-miR168b=nta-miR168c=sly-miR168a-5p=sly-miR168b-5p	UCGCUUGGUGCAGGUCGGGAC	926	14	130	1174	547	575
stu-miR398a-5p	GGGUUGAUUUGAGAACAUAUG	9	12	49	0	0	0
nta-miR482a=nta-miR482c=sly-miR482a=stu-miR482a-3p	UUUCCAAUUCCACCCAUUCCUA	424	867	531	517	504	204
sly-miR6027-3p=stu-miR6027	UGAAUCCUUCGGCUAUCCAUAA	395	864	604	432	323	264
sly-miR171e=stu-miR171b-3p	UUGAGCCGCGUCAAUAUCUCU	13	5	7	15	4	4
sly-miR166c-5p	GGGAUGUUGUCUGGCUCGACA	33	86	62	48	36	21
sly-miR171d	UUGAGCCGCGCCAAUAUCAC	294	433	312	347	90	183
sly-miR482c=stu-miR482e-3p	UCUUGCCAAUACCGCCCAUUCC	785	1137	1001	474	457	332
sly-miR394-3p	AGGUGGGCAUACUGUCAACA	6	8	16	4	13	14
ath-miR168a-3p=sly-miR168b-3p	CCCGCCUUGCAUCAACUGAAU	171	364	260	147	212	171
sly-miR156d-3p=stu-miR156h-3p=stu-miR156i-3p=stu-miR156j-3p=stu-miR156k-3p	GCUCACUGCUCUAUCUGUCACC	44	68	24	51	54	33
ath-miR160a-5p=ath-miR160b=ath-miR160c-5p=nta-miR160a=nta-miR160b=nta-miR160c=sly-miR160a=stu-miR160a-5p=stu-miR160b	UGCCUGGCUCCCUGUAUGCCA	6	18	6	10	17	0
stu-miR169c-3p	GCAGUCUCCUUGGCUACC	11	16	37	8	5	7
stu-miR477b-3p	GAGGUCUUUCGAGUGAGAGUGA	8	15	17	12	9	7
ath-miR162a-5p=ath-miR162b-5p	UGGAGGCAGCGGUUCAUCGAUC	45	78	76	73	49	17
sly-miR166c-3p=stu-miR166b	UCGGACCAGGCUUCAUUCCUC	615	1269	681	568	891	395
nta-miR171b	UUGAGCCGCGCCAAUAUCACU	23	39	41	36	21	26
sly-miR167b-3p	AGGUCAUCUAGCAGCUUCAAU	13	11	16	11	4	6
sly-miR1919a=sly-miR1919b=sly-miR1919c-3p=stu-miR1919-3p	ACGAGAGUCAUCUGUGACAGG	6	9	21	12	6	3
ath-miR396a-5p=nta-miR396a=sly-miR396a-5p	UUCCACAGCUUUCUUGAACUG	2326	2513	3686	2023	2531	505
nta-miR399a=nta-miR399b=nta-miR399c=nta-miR399d=nta-miR399e=nta-miR399f=nta-miR399g=stu-miR399j-3p=stu-miR399k-3p=stu-miR399l-3p=stu-miR399m-3p=stu-miR399n-3p=stu-miR399o-3p	CGCCAAAGGAGAGCUGCCCUG	14	11	22	4	5	0
ath-miR157a-5p=ath-miR157b-5p=ath-miR157c-5p=sly-miR156a=sly-miR156b=sly-miR156c=stu-miR156a=stu-miR156b=stu-miR156c=stu-miR156d-5p	UUGACAGAAGAUAGAGAGCAC	344	3883	4424	3886	2072	1854
sly-miR482b=stu-miR482d-3p	UCUUGCCUACACCGCCCAUGCC	1738	5228	1694	2086	2034	890
ath-miR157d=nta-miR156g=nta-miR156h=nta-miR156i=nta-miR156j	UGACAGAAGAUAGAGAGCAC	344	3883	4424	3886	2072	1854
stu-miR156f-5p	CUGACAGAAGAGAGUGAGCA	98	306	372	346	343	205
ath-miR167a-5p=ath-miR167b=nta-miR167d=nta-miR167e=sly-miR167a=stu-miR167a-5p=stu-miR167b-5p=stu-miR167c-5p=stu-miR167d-5p	UGAAGCUGCCAGCAUGAUCUA	14187	15934	20840	18857	14646	2755
stu-miR172d-5p	GGAGCAUCAUCAAGAUUCACA	21	19	43	17	18	6
stu-miR530	UCUGCAUUUGCACCUGCACCU	155	142	187	150	117	46
stu-miR166a-5p	GGAAUGUUGUCUGGCUCGAGG	19	81	43	26	47	0
sly-miR319c-5p	AGAGCUUCCUUCAGCCCACUC	15	47	42	15	29	11
sly-miR156e-3p=stu-miR156g-3p	GCUUACUCUCUAUCUGUCACC	34	61	37	22	35	18
nta-miR408=stu-miR408b-3p	UGCACUGCCUCUUCCCUGGCU	56	61	59	5	3	2

## Sheet: Hexanoic acid_mirs
Conserved miRNAs for Hexanoic acid treatment samples with sequence and reads
Name	miRNA Secuence (5' --> 3')	C_HEX1_trim|Control	C_HEX2_trim|Control	C_HEX3_trim|Control	SHEX1_trim|Hex	SHEX2_trim|Hex	SHEX3_trim|Hex
sly-miR6027-5p	AUGGGUAGCACAAGGAUUAAUG	89	52	33	61	47	52
sly-miR482e-5p	UGUGGGUGGGGUGGAAAGAUU	2393	1593	1307	2731	1648	1170
sly-miR6024	UUUUAGCAAGAGUUGUUUUACC	50	33	29	63	39	35
sly-miR6023	UUCCAUGAAAGAGUUUUUGGAU	14	7	4	8	10	7
sly-miR166c-5p	GGGAUGUUGUCUGGCUCGACA	10	9	19	15	10	30
sly-miR9479-3p	GAGAAUGGUAGAGGGUCGGACC	19	21	17	22	13	8
sly-miR9471a-5p	CAGGUGCUCACUCAGCUAAUA	46	44	45	41	33	28
sly-miR482e-3p	UCUUUCCUACUCCUCCCAUACC	20305	16888	7053	17237	23044	18083
sly-miR319a	CUUGGACUGAAGGGAGCUCC	14	5	6	20	4	7
sly-miR477-5p	UGUCUCUCCCUCAAGGGCUCC	63	76	21	64	56	57
sly-miR390a-3p	CGCUAUCCAUCCUGAGUUUUA	38	17	21	21	42	22
sly-miR168a-3p	CCUGCCUUGCAUCAACUGAAU	127	55	44	81	102	52
sly-miR156e-5p	UGAUAGAAGAGAGUGAGCAC	8	7	15	43	32	19
sly-miR403-5p	CGUUUGUGCGUGAAUCUAACA	3	7	0	5	10	6
sly-miR9471a-3p	UUGGCUGAGUGAGCAUCACGG	416	561	124	1232	179	469
sly-miR171d	UUGAGCCGCGCCAAUAUCAC	275	87	111	202	203	161
sly-miR9471b-5p	GAGGUGCUCACUCAGCUAAUA	62	58	43	56	33	43
sly-miR5300	UCCCCAGUCCAGGCAUUCCAAC	2935	2471	1940	4338	2709	2084
sly-miR403-3p	CUAGAUUCACGCACAAGCUCG	427	556	151	365	575	506
sly-miR9471b-3p	UUGGCUGAGUGAGCAUCACUG	601	389	158	779	255	406
sly-miR167b-5p	UAAAGCUGCCAGCAUGAUCUGG	7	4	3	13	6	7
sly-miR4376	ACGCAGGAGAGAUGAUGCUGGA	16	0	40	22	91	20
sly-miR482d-5p	GGAGUGGGUGGGAUGGAAAAA	48	34	14	58	36	30
sly-miR169e-3p	UGGCAAGCAUCUUUGGCGACU	19	24	14	58	25	18
sly-miR319c-5p	AGAGCUUCCUUCAGCCCACUC	43	29	13	28	32	20
sly-miR394-3p	AGGUGGGCAUACUGUCAACA	14	5	14	14	12	10
sly-miR9479-5p	UCCAGUCCUCUACCCUUCUCCA	51	59	33	64	51	42
