# Supplementary material for: Identification of Stress Associated microRNAs in Solanum lycopersicum by High-Throughput Sequencing
Source: Genes (Basel). 2019 Jun 21;10(6):475. doi: 10.3390/genes10060475 (PMC6627569; doi:10.3390/genes10060475)
Supplement: Supplementary file 1 [file genes-10-00475-s001.zip › TAble_S4.xls]

## Sheet: sly-newmiR_identified
Novel miRNAs identified with characteristics
Name	miRNA Secuence (5' --> 3')	Lenght	% GC content	Sly chromosome	ChromStart	ChromEnd	Strand	Minimum free energy (kcal/mol)	preMiR sequence	preMiR sequence lenght
sly-newmiR1-3p	GACAGUCGGGGGCAUUCGUAU	21	57.1	0	9792911	9793133	+	-57,90	TGCATCGGTCGTCTCGTCCCTTCTGTCGGGCGATGCGCTCATGGCGTTTAATGGCCGGGTCGTGCCTCAGACGCTGTTACTTTGAAGAATTAGAGTGCTCAAAGAAAGCCTACACTCTGTATACATTAGAATGGGATAACATTATAGGATTTCGGTCATATTACGTTGGCCTTCAGGATCGGAGTAATGATTAACAAGGACAGTCGGGGGCATTCGTATTTCAT	224
sly-newmiR2-3p	GUGCCUGUUGAAGAAUGAGCCG	22	54.5	1	23957733	23957829	-	-22.3	CACCGGGGAGTGAAATAGAACATGAAACCATAAGTTCCCAAGTAGTGGGATGAGCCAAGGCTCTGACCATGTGCCTGTTGAAGAATGAGCCGATAAC	97
sly-newmiR3-5p	UAACUUCGUCUAGCUCGCCUUC	22	49.7	10	1709804	1709946	+	-57.1	TCTCCTAACTTCGTCTAGCTCGCCTTCTAACTTACTCTGGACTTTTACTCATTAAAAATTATCGTAACCACCTCTGCACCACTACATTAATAACTGAAATGTCAGTAGTTAGTTAGAAGGGGAGATAGATGAAGTTAGGAGAT	143
sly-newmiR4-3p	GUAUCCUCUCAUGGUUGACCG	21	52.4	11	7149783	7149855	+	-18.7	AGAAGCTCCAATCAGAGCGGAACGTAGGTTTGTTTCTTGGAGCATTTGTATCCTCTCATGGTTGACCGGTTGG	73
sly-newmiR5-5p	ACGAGGAUCCAUUGGAGGGCA	21	57.1	11	15327363	15327446	-	-13.4	CATTAACGAGGATCCATTGGAGGGCAAGTATGGTGCAAGCAGTCGCGGTAATTCCAGCTCCAATAGCGTATATTTAAGTTGTTG	84
sly-newmiR6-3p	CAACACGGGGAAACUUACCAG	21	52.4	11	15345542	15345671	-	-31.2	TTTTTGGGTTCCGGGGGGAGTATGGTCGTAAGGCCGAAACTTAAAGGAATTGACGGAAGGGCACCACCAAGAGTGGAGCCTACTGCTTAATTTGACTCAACACGGGGAAACTTACCAGGTCTA	123
sly-newmiR7-3p	AUCCAUCCCAUGUACAUCAAU	21	38.1	1	3821650	3821783	-	-27	GATGTTGACATCAGGGAGAGAAAGTACAACAATCTCTACTCGCATTCCATAAGACCGTTTTTGGGAAGTTTTGAAGTATTGTGTCCAATGTTTTCTAATCAAGTTGTAATCCATCCCATGTACATCAATATCTA	134
sly-newmiR8-3p	AGUUUUGAAGUAUUGUGUCCA	21	33.3	1	3821692	3821765	-	-7,20	AGAAAGTACAACAATCTCTACTCGCATTCCATAAGACCGTTTTTGGGAAGTTTTGAAGTATTGTGTCCAATGT	73
sly-newmiR10-5p	UCCGCCUUAGAGAGAAGCC	19	57.9	11	35993001	35993145	-	-34	AGTGTTCCGCCTTAGAGAGAAGCCTGTGTGTGAGCGGTGGTGGATGAAACAGAAGTGAAAATGTTGGCTTGACTAACGCAAAAATTGGTGAGAATCCAATGCCCCAAAAAACTAAGGGTTCCTCCGCAAGGTTCGTCCACAGAAG	145
sly-newmiR11-3p	GUUCCGCCUUAGAGAGAAGCC	21	57.1	11	35993116	35993205	-	-22.6	ATAACGGGGCTAAGCGGTCTGCCGAAGCTGTGGTATGTAAAAATACATCGGTAAGGGAGTGTTCCGCCTTAGAGAGAAGCCTGTGTG	87
sly-newmiR12-5p	ACUACCUGCACCUGGACAGAAAG	23	52.2	11	36003579	36003682	+	-34,70	ATGGGGACTACCTGCACCTGGACAGAAAGGCCCTATGAAGCTTCACTGTTCCCTAGGATTCGCTTTGGGCCTTTCCTGCGCAGCTTAGGTGGAAGGCGAAGAAG	104
sly-newmiR13-5p	AAUGGUAUUCUAAUAUUGCUA	21	23.8	11	36952890	36953051	-	-100	GTGATAATGGTATTCTAATATTGCTAAAGTTAGACAGATTTACTGCCTTTTGTTATTTCAGATGCAGGAACACCAATACAAGAAGCAATGAGCTTGCTTGGGCATGTCAAAAGCCGTAAATCCATTCAATTTTAGCAATATTGGAATACCATCATCACCGTT	162
sly-newmiR15-5p	CGCGGUAAUUCCAGCUCCAAUA	22	50	11	42906182	42906273	-	-19.5	GCAGTCGCGGTAATTCCAGCTCCAATACTGTATATTTAAGTTGTTGCAATTAAAAAGCTCGTAGTTGGACTTTGGGATGGGCCGGCCAGTCC	92
sly-newmiR16-3p	GGUGGUGACGGGUGACGGAGAA	22	63.6	11	42987391	42987488	-	-24.5	TCATGCCGGCGACGCATCATTCAAATTTCAACCCTATGAACTTTTGATGGTAGGACAGTGGCCTACCATGGTGGTGACGGGTGACGGAGAATTATGGT	98
sly-newmiR17-3p	AGGAAGAAAUUAGGCCGGUGAA	22	45.5	12	1443510	1443742	+	-85,40	CTTCTTTCATCAGCCCAATTTCTTCTTTTATAAAAACAATTGAATAAGCTTGAAATTTAACAAATTATTGTAGTTTTTGATTAGAAGATTTATGAATAGTAAGAAGTCCCGCTTCTCAATGAGTGATAGACCACTCTCTATGAATCTTCTACTCAAAAACTTTAAAAAATTGCTTAATTTCGAAGCTCAGTCAATTGCTTCAATAAAGGAAGAAATTAGGCCGGTGAAAGACA	233
sly-newmiR18-3p	GAGUUGUGGUUAGGGGUGAAAUG	23	47.8	12	50653379	50653485	+	-31.3	AGGTTATCTATCCATGACCAGGATGAAGCTTGTATGAAACTAAGTGGAGGTCCGACCGACTGATGCTGATGAATCATCGGGTGAGTTGTGGTTAGGGGTGAAATGTC	107
sly-newmiR19-3p	GUUGUGGUUAGGGGUGAAAUG	21	47.6	2	4998532	4998643	-	-27.7	TTTGTGATCTATCCATGACCAGGATGAAGATTGGGTGAAACTTTGTTGATGTTTGAACCAAGTGATGTTGAAAAATCAACGGATAAGTTGTGGTTAGGGGTGAAATGTCACT	112
sly-newmiR20-5p	UCACCAAUGUGUUGCCCUCGAA	22	50	2	38613511	38613630	+	-17.4	CAAGCTCACCAATGTGTTGCCCTCGAAAAATCACACAACTTAGCCTTTTGAATCGCCAAATTTGGAGTTCTATAGCTCAAAATATTGAAATTTTAAAGTAAAACACAAAGGCTGAAAATT	120
sly-newmiR21-3p	ACCGCAGAAGCAUCAAUGUCC	21	52.4	3	10204269	10204358	+	-56.1	TTGGGACATTGGTACTTCTGCCGTCCAAAAACTAGAACGTTGATATATATGTTGTAGTTTTTGGACCGCAGAAGCATCAATGTCCCAAAA	90
sly-newmiR22-3p	GUUUGCAUAUGUCAGGAGCUUU	22	40.9	3	61786104	61786202	+	-37	GATTGAGCTGCTGACCTATGGATTCCTCAGCCCTATCTATTTATGATTTCAAACATATAGATAGGTTTGTGGGTTTGCATATGTCAGGAGCTTTATTTT	99
sly-newmiR22-5p	AGCUGCUGACCUAUGGAUUCC	21	52.4	3	61786104	61786202	+	-37	GATTGAGCTGCTGACCTATGGATTCCTCAGCCCTATCTATTTATGATTTCAAACATATAGATAGGTTTGTGGGTTTGCATATGTCAGGAGCTTTATTTT
sly-newmiR23-3p	GAAUAGGAAGAUCUGAUGCUU	21	38.1	3	64683373	64683465	+	-23,60	ATGAAGGCAGATGATGTGTTTTTCGGAGATGAATACTCAAAATTTTTGAGTATTATGATTCTCATCTGAATAGGAAGATCTGATGCTTCTTTT	93
sly-newmiR24-3p	AUGCCUUCCUGCCAUGUAUUGA	22	45.5	4	4907557	4907658	+	-63.4	GTATCAATACATGGCAGGAAGACATGAGGCATTAGTATGTATATTGTGTAAATTTTAAATACTAATGCCTCATGCCTTCCTGCCATGTATTGATACCCTTTT	102
sly-newmiR25-3p	CGCUCAGUGAUAAAGGAGGUAGG	23	52.2	4	30503025	30503149	-	-27	ATAACAGGGGTCAAGGTCGGCTAGTGAGACAATGGGGGATAAGATTCATCATCGAGAGGGAAACAACCCCGATCACCAGCTAAGTCCCCTAAATGATCGCTCAGTGATAAAGGAGGTAGGGGTGA	125
sly-newmiR26-3p	GCGGUACCAAAUCGAGGCAA	20	55	4	30503172	30503253	-	-21.4	CACAACAGTTGACTGGACATCTAGTGGTAAAGCACTATTTCGGTGCAGGCCACGAGAGCGGTACCAAATCGAGGCAAACTCT	82
sly-newmiR27-5p	CAGCCGCGGUAAUUCCAG	18	61.1	5	34100735	34100810	+	-11	GGTACCAGCAGCCGCGGTAATTCCAGATCTTATAGCGTATATTTAAGTTGTTGCAGTTAAAAAGCTCGTAGTTGGAC	77
sly-newmiR29-3p	CUAUGAGAUAAGUUCAACGUG	21	38.1	5	60646149	60646286	+	-74.1	TCACACGTTGAATATATCTCATAATGAATGCAATGTCATATACCATCAACACTTGGAAACTCAAATTGAGGTTAAATCTCGGAGTGATGATGGTATATGACCTTGCAATTCACTATGAGATAAGTTCAACGTGTGAAT	138
sly-newmiR31-5p	GGAGUAAUGAUUAACAGGGA	20	40	6	15072700	15072833	+	-27.8	GGGGTCGGAGTAATGATTAACAGGGATAGTCGGGGGCATTCATATTTCATATTCAGAGGTGAAATTCTTCGATTTATGAAAGATGAACAACTGTGAAAGCACCAAGGATATTTTCATTAATCAAGAACGAAAGTTG	136
sly-newmiR32-5p	AGCUCAUGGUGUGGAAGGUCGA	22	54.5	6	32481222	32481345	-	-24.1	TTTGAAGCTCATGGTGTGGAAGGTCGATGAAATCGCTAATTTCTTCAATTGTTGGTGTCAAGTTGCAATTTGTAAACTTGAACACCATCCTCACAGGTCCCAAAA	105
sly-newmiR33-3p	UGCAAAGGUAAAGUGAAAGCGA	22	40.9	6	32482692	32482781	+	-14.7	TCTATAGACCTGGTTTACCACATGCGATCAAAGGGTTCACATCCTCCTCTTCCGACTGAGAATTGCAAAGGTAAAGTGAAAGCGACTAAT	90
sly-newmiR34-5p	CCACAUGCGAUCAAAGGGUUCA	22	50	6	32482702	32482891	-	-152.7	GTTTACCACATGCGATCAAAGGGTTCACTTCCCCCTCTTCCGACTGAGAATTGCAAAGGAAAAGTGAAAGCGACTAATGCTAAGGTTATGTGCAAAACTTCCTCCTTAGCATTAGTCGCTTTCACTTTACCTTTGCAATTCTCAGTCGGAAGAGGAGGATGTGAACCCTTTGATCGCATGTGGTAAACCA	190
sly-newmiR35-5p	GUGCCGUGAUGAUUAAUGCAUAA	23	39.1	6	37102293	37102390	+	-20.9	TTTGAGTGCCGTGATGATTAATGCATAAATTGGTGAGATTTGGGTCTTTACCTAGTCTGATAATTTAGATGATAAAATATTGCATCTGAGCCTCAAAT	98
sly-newmiR36-3p	GGGAGAAGGGGUGCCUCCUCA	21	66.7	7	56792405	56792486	+	-26.5	CTAGGGGCGCGAGACAACTCTCTCTAAGGAACTCGGCAAAATAGCCTCGTAACTTCGGGAGAAGGGGTGCCTCCTCACAAAG	82
sly-newmiR37-5p	CUGCCGAAGCUGUGGGAUGU	20	60	8	44161949	44162021	+	-19.1	GCGGTCTGCCGAAGCTGTGGGATGTAAAAATACATTGGTAGGGGAGCGTTCCGCCTTAGAGAGAAGCCTCCGC	73
sly-newmiR38-3p	UGGGUAAUCUGGUAGAAAUUG	21	38.1	8	58263078	58263174	+	-20.9	GAAGGTGGAGAAGCCAGGTACCTATTTTTGCTTTGTTCCTTGTTTGAGGAAAATAATAATACTTGACAAGGTGGGTAATCTGGTAGAAATTGAAAGA	97
sly-newmiR39-5p	CGGGUGACGGAGAAUUAGGG	20	60	0	9792276	9792392	+	-32.7	GTTGCCGGGTGACGGAGAATTAGGGTCCAATTCCGGAGAGGGAGCCTGCGAAACGGCTACCACATCCAAGGAAAGCCGCAGGCGTGCAAATTACCCAATCCTGACACGGGGAAGTAG	117
sly-newmiR40-3p	GUGAGACGAUGGGGGAUAA	19	52.6	0	11774844	11774943	-	-18.7	CGAGAGCGGTACCAAATCGAGGCAAACTCTGAATACTAGATATGACCTCAAAATAGCAGGGGGGCAAGGTCGGCTAGTGAGACGATGGGGGATAAGCCT	99
sly-newmiR41-5p	ACCGGAGCCGUAGCGAAAGCGAGU	24	62.5	0	11775143	11775210	-	-17.2	CACCGGAGCCGTAGCGAAAGCGAGTCTTCATAGGGCAATTGTCACTGCTTATGGACCCGAACCTGGGT	68
sly-newmiR42-5p	GGUGGAGCAUGUGGUUUAAUUCGA	24	45.8	1	1898293	1898359	+	-17.2	CAAGCGGTGGAGCATGTGGTTTAATTCGATGCAAAGCGAAGAACCTTACCAGGGCTTGACATGCCGC	67
sly-newmiR43-3p	AACCCGUCUAUUUGACACCCCUA	23	47.8	10	21324751	21324912	+	-29.8	AGATTAATCGAGTCAAATTGGGCGGGTCAAGACCTAACCCATTTTTTAGTCATTTAAGCCCAAAGTAAACTTGAATGGGTCAAGACCTAACCCAACTTCTATTTCAATCTAATTTAATAATCTCAATTAAGTCCAACCCGTCTATTTGACACCCCTAAATCT	162
sly-newmiR44-5p	UCCCCUUCAAACAGAUUGUCAG	22	45.5	10	51400367	51400510	+	-40	GTAAATCCCCTTCAAACAGATTGTCAGGCAACATGTCTTGAAACGGACCAGGTCCGGTAGGCACGACTAAACTGTTCAGATCTATGGCATAGAAGGGATTGTCAGGAGTGTCTTGTTGAGAACTGGAAGGGGGATTGAGTCTGG	144
sly-newmiR45-3p	GGAGAAGGGGUGCCUCCUCA	20	65	11	13377601	13377682	+	-24.9	CTAGGGGCGCGAGACAACTCTCTCTAAGGAATTCGGCAAAATAGCCCCGTAACTTTGGGAGAAGGGGTGCCTCCTCACAAAG	82
sly-newmiR46-5p	GCCUUAGUGAUCCGACGGUGC	21	61.9	11	36003924	36004012	+	-20.8	ATTCGGCCTTAGTGATCCGACGGTGCCGAGTGGAAGTGTCATCGCTCAATGGATAAAAGTTACTCTAGGGATAACAGGCTGATCTTTCC	89
sly-newmiR47-5p	GACUUUGGGAUGGGCCGGCCG	21	71.4	11	42878452	42878567	-	-53,50	GTAGTTGGACTTTGGGATGGGCCGGCCGGTGCGCCCTAGATGTGCACCGATCGTCTCGTCCCTTCTGTCGGGCGATGCGCTCATGGCATTTAATGGCCGGGTCGTGCCTCCGACGC	116
sly-newmiR48-5p	GGGCCGCACGCGCGCUACACUGA	23	73.9	11	42886806	42886982	-	-43.9	GTTATGGGCCGCACGCGCGCTACACTGATTATTCAACGAGCTTATAGCCTTGGCCAATAGGCCTGGTTAATCTTCGAAATTTCATTGTGATAGGTATATATCATTGCATTTATTGGTTTTCAACGAGGAATTCCTAGTAAGCACGAGTCATCAGCTCGCGTTGACTACGTCCCTGCC	177
sly-newmiR49-5p	UCCUGCCAGUAGUCAUAUGC	20	50	11	42987562	42987761	-	-47.8	GTTGATCCTGCCAGTAGTCATATGCTTGTATCAAAGATTAAGCTATGCATGTGTAAGTATGAACAAATTCAGACCGTGAAACTCCGAATGGCTCATTAAATCAGTTATACTTGTTTGATGGTATCTACTACTCGGATAACCTTACTAATTCTTGAGCTAATACGTGCAACAAACCCCGACTTCTGGAAGGGATGCATTTA	200
sly-newmiR50-3p	CUGUCAAUACAACAAGCCCCCUU	23	47.8	2	24941686	24941784	+	-17.3	CCTCCGACGGGCTTCGTGAACAACATTTTGAGGGTAGAACTGACGTTTGAATTCAACTTTGAACTGCTCCCAACTGTCAATACAACAAGCCCCCTTCTC	99
sly-newmiR51-3p	GGUGGAGCAUGUGGUUUAAUUCG	23	47.8	2	33096229	33096295	-	-15.9	ATAGTGGTGGAGCATGTGGTTTAATTCGATGCAAAGCTAAGAACCTTACCAGGGCTTGACATTATAT	67
sly-newmiR52-5p	GGCUUGGACAAUUCUCCUCCCUA	23	52.2	3	1571442	1571534	+	-22.1	TATAAGGCTTGGACAATTCTCCTCCCTTTGAGCTAGCTTTTCTCCTCCCTTTGAGCTAACTTTTGGGGTATGAGTTAGACGTAAGACCTAATT	93
sly-newmiR53-3p	UCGGUUAGGACAACAUGUCUGGAU	24	45.8	4	4907192	4907245	+	-11.5	GTTATTATTGGATTGTCTGAGTGGTGTCGGTTAGGACAACATGTCTGGATGACA	54
sly-newmiR54-5p	UGGCACAUGGUUAAUCAUGUUG	22	40.9	4	4907274	4907349	+	-17.7	GTGAGTGGCACATGGTTAATCATGTTGTGAGACAGTTTGGTTATTTACAACATATTCTTAGATCGTGTACCCAATT	76
sly-newmiR55-5p	GUGGAGCAUGUGGUUUAAUUCGAU	24	41.7	5	415424	415490	-	-43.9	GCAGTGGAGCATGTGGTTTAATTCGATGCAAAGCGAAGAATATTATCGGGGCTTGACATGTCACG	65
sly-newmiR56-5p	UCCCCUUCAAACAGAUUGUCAG	22	45.5	5	7331825	7331968	+	-42.6	GTAGATCCCCTTCAAACAGATTGTCAGGCAACATGTCTTGAAACGGACCAGGTCCGGTAGGCACGACTGAACTGTTCAGATCTATAACATAGAAGAGATTATCAGGAGTGTCTTGTTGAGAACTGGAAGGGGGATTGAGTCTGG	144
sly-newmiR57-3p	GAUUUGUUAUAAACGGGGAGAC	22	40.9	6	45423177	45423237	+	-9.6	TTTTCTCAATGCTTGAGACATGATCCTGTAAAAATAGATTTGTTATAAACGGGGAGACTTT	61
sly-newmiR58-3p	GAUUUGUUAUAAACGGGGAGAC	22	40.9	6	45425672	45425807	-	-23.5	GTATAACCCACTTCTGAAGTCCACTTATGGATCCAAGGAATAGAAAATTCTATAAAAAAATACATTTGATCAATTTTCTCAATGCTTGAGACATGATCCTGTAAAGATAGATTTGTTATAAACGGGGAGACTTTTG	136
sly-newmiR59-3p	CACUGCUUAUGGACCCGAAC	20	55	8	44161406	44161469	+	-17.2	ACCGGAGCCGTAGCGAAAGCGAGTCTTCATAGGGCAATTGTCACTGCTTATGGACCCGAACCTG	64
sly-newmiR60-5p	AGCUGGUUCUCCCCGAAAUGC	21	57.1	8	44161586	44161664	+	-13.7	CAGAGCTAGCTGGTTCTCCCCGAAATGCATTAAGGCGCAGCAGTTGATTGGACATCTAGGGGTAAAGCACTGTTTCGGT	79
sly-newmiR61-5p	CGCUCAGUGAUAAAGGAGGUAG	22	50	8	44161817	44161926	+	-26.6	ATGACCGCTCAGTGATAAAGGAGGTAGGGGTGCAGAGACAGCCAGGAGGTTTGACTAGAAGCAGCCTCCCTTGAAATAATGCGTAATAGCTCACTGATCGAGCGCTTTTG	110
sly-newmiR62-5p	UGGUAGAAAUUGAAAGAUGGU	21	33.3	8	58263153	58263244	+	-10,40	TAATCTGGTAGAAATTGAAAGATGGTTTTTTGTTATTCTTATCGGGAAGTTTCACCTAACATGATCTCACATATATGCCAAGCTTGTTTTTG	92
sly-newmiR63-5p	CGCUCAGUGAUAAAGGAGGUAG	22	50	9	46343730	46343816	+	-19,60	ATGACCGCTCAGTGATAAAGGAGGTAGGGGTGCAGAGACAACCAGGAGGTTTGCCTAGAAGCAGCCACCCTTGAAAGAGTGCGTAAT	87
sly-newmiR64-5p	CGCUCAGUGAUAAAGGAGGUAG	22	50	8	44161817	44161926	+	-26.6	ATGACCGCTCAGTGATAAAGGAGGTAGGGGTGCAGAGACAGCCAGGAGGTTTGACTAGAAGCAGCCTCCCTTGAAATAATGCGTAATAGCTCACTGATCGAGCGCTTTTG	110
