# Supplementary material for: Identification of Stress Associated microRNAs in Solanum lycopersicum by High-Throughput Sequencing
Source: Genes (Basel). 2019 Jun 21;10(6):475. doi: 10.3390/genes10060475 (PMC6627569; doi:10.3390/genes10060475)
Supplement: Supplementary file 1 [file genes-10-00475-s001.zip › Table_S5.xlsx]

## Sheet: Differential_expression
Expression analysis data of high-throughput sequencing . Differential expression analysis of the mature miRNAs was performed with DESeq package implemented in the sRNAde tool from sRNAtoolbox server (http://bioinfo5.ugr.es/srnatoolbox)
miRNA	Stress	Tendency	Fold change	pvalor	padj	C1	C2	C3	stress1	stress2	stress3
sly-miR171a	CPB	↓	0.497933	0.00386585	0.0634543	365.458	577.731	315.585	250.151	204.535	172.099
sly-miR9471a-3p	CPB	↑	2.81337	0.000112689	0.00545558	192.665	49.2691	173.011	397.299	410.84	359.256
sly-newmiR33-3p	CPB	↑	NA	0.00517902	0.0647726	0	0	0	20.6007	0	22.2294
sly-newmiR36-3p	CPB	↑	3.50474	0.000143568	0.00545558	0	59.3929	328.401	526.79	379.85	452.476
sly-newmiR38-3p	CPB	↓	NA	0.00817571	0.0776692	13.8235	13.4984	0	0	0	0
sly-newmiR6-3p	CPB	↑	NA	0.00596589	0.0647726	0	0	0	0	30.1047	18.644
sly-newmiR35-5p	B. cinerea	↑	NA	3.0172e-07	3.13788e-05	0	0	0	49.8653	31.0876	51.2458
sly-miR160a-3p	B. cinerea	↑	4.55947	0.00112817	0.0391099	28.2885	15.5147	21.5771	86.2838	85.6718	126.144
sly-miR167c-3p	B. cinerea	↑	12.1779	2.14312e-06	0.000111442	12.5727	10.3432	3.75253	70.5958	155.619	98.5497
ath-miR172c	P. syringae	↑	23.524	6.67998e-07	3.80759e-05	1.13284	0	3.59584	40.8749	30.6629	39.6998
sly-miR166c-5p	P. syringae	↓	0.304969	0.0114713	0.092969	30.5868	38.9574	26.9688	10.4564	6.89916	4.96247
sly-miR168a-5p	P. syringae	↓	0.283787	0.00017375	0.00396149	1664.71	1884.12	1604.64	9.5058	641.622	811.364
sly-miR169e-3p	P. syringae	↑	3.8562	0.000933984	0.0177457	17.5591	21.2495	17.0802	43.7267	97.3548	74.4371
sly-miR390a-5p	P. syringae	↓	0.304969	0.0114713	0.092969	236.198	256.765	206.761	142.587	45.9944	24.8124
sly-miR482d-5p	P. syringae	↑	9.87269	0.00196979	0.0300889	7.92991	2.65619	2.69688	29.468	32.1961	69.4746
sly-newmiR22-3p	P. syringae	↑	3.30374	0.00766202	0.06719	70.2363	68.1754	86.3001	168.253	239.171	334.967
sly-newmiR33-3p	P. syringae	↓	NA	1.80719e-05	0.000686731	16.4262	23.9057	22.474	0	0	0
sly-newmiR37-5p	P. syringae	↑	NA	8.93226e-11	1.01828e-08	0	0	0	23.7645	59.7927	57.0684
sly-newmiR42-5p	P. syringae	↑	NA	0.00406527	0.046344	0	0	0	14.2587	11.4986	0
sly-newmiR51-3p	P. syringae	↑	NA	0.00295166	0.0373876	0	0	0	22.8139	16.098	0
sly-newmiR62-5p	P. syringae	↓	NA	0.00529244	0.0548489	27.7547	0	35.0594	0	0	0
sly-newmiR8-3p	P. syringae	↓	NA	0.0021115	0.0300889	55.5093	0	75.5125	0	0	0
sly-miR167c-3p	P. syringae	↑	12.2711	0.000167005	0.00396149	2.83211	5.31237	2.69688	21.8633	68.9916	42.181
sly-miR396-3p	P. syringae	↓	0.334897	0.00699648	0.0664665	235.065	239.057	177.994	62.7383	71.2913	84.362
sly-miR6022	Drought	↑	2.9505	0.0019257	0.0455492	574.412	509.667	1378.64	3237.56	2452.4	1576.3
sly-newmiR26-3p	Drought	↑	NA	0.00109169	0.0378452	0	0	0	0	120.196	71.2762
sly-newmiR3-3p	Drought	↓	NA	2.48719e-05	0.00258668	15.1161	10.279	13.6095	0	0	0
sly-newmiR40-3p	Drought	↑	NA	0.00218986	0.0455492	0	0	0	0	74.6381	44.5476
sly-newmiR8-3p	Drought	↓	NA	0.000954637	0.0378452	56.1455	0	57.1599	0	0	0
sly-newmiR4-3p	Heat	↓	NA	0.00412672	0.0756566	33.4079	0	33.1008	0	0	0
sly-newmiR6-3p	Heat	↑	NA	1.64088e-10	1.80497e-08	0	0	0	45.5185	29.9964	38.6713
sly-miR398a-5p	Heat	↓	NA	0.00363753	0.0756566	9.39596	8.04218	32.4387	0	0	0
sly-miR408b-3p	Heat	↓	0.0820088	6.00076e-06	0.000220028	58.4637	40.8811	39.0589	4.37678	2.90288	4.07066
sly-newmiR25-3p	Heat	↑	NA	0.000716088	0.0196924	0	0	0	41.1418	35.8022	0
sly-newmiR1-3p	Hexanoic acid	↓	NA	4.10838e-06	0.000221853	51.5171	43.933	23.6916	0	0	0
sly-newmiR21-3p	Hexanoic acid	↑	NA	0.000795309	0.0143156	0	0	0	131.322	81.44	0
sly-newmiR26-3p	Hexanoic acid	↑	NA	0.000752088	0.0143156	0	0	0	64.134	73.7751	0
sly-newmiR31-5p	Hexanoic acid	↓	NA	0.00857078	0.0514247	0	18.2161	28.1338	0	0	0
sly-newmiR33-5p	Hexanoic acid	↑	NA	0.00507637	0.0391606	0	0	0	0	24.9111	31.0675
sly-newmiR34-5p	Hexanoic acid	↑	NA	0.011479	0.0619864	0	0	0	12.216	12.4555	0
sly-newmiR44-5p	Hexanoic acid	↓	NA	0.0163013	0.0733557	0	12.8584	10.3651	0	0	0
sly-newmiR45-3p	Hexanoic acid	↑	13.5419	0.00602849	0.0406923	0	151.087	0	611.564	1215.85	218.582
sly-newmiR56-5p	Hexanoic acid	↓	NA	0.0163013	0.0733557	0	12.8584	10.3651	0	0	0
sly-newmiR61-5p	Hexanoic acid	↑	NA	0.00193774	0.0209276	0	0	0	83.985	0	49.9298
sly-newmiR63-5p	Hexanoic acid	↑	NA	0.00176989	0.0209276	0	0	0	80.1675	0	49.9298
