# Supplementary material for: Identification of Stress Associated microRNAs in Solanum lycopersicum by High-Throughput Sequencing
Source: Genes (Basel). 2019 Jun 21;10(6):475. doi: 10.3390/genes10060475 (PMC6627569; doi:10.3390/genes10060475)
Supplement: Supplementary file 1 [file genes-10-00475-s001.zip › table_S6.xlsx]

## Sheet: miRNA_validation
Expression analysis data of high-throughput sequencing and RT-qPCR of ten selected stress-responsive miRNAs
miRNA	Stress	Normalized Read Count		pvalue	N0 relative molecules		pvalue	Fold NGS	Fold qPCR	Tendency
		Control	Stress		Control	Stress
stu-miR408b-3p	Heat	46	4	6e-06	0.00408	0.000104	0.000193	0.08	0.03	↓
stu-miR167c-3p	B. cinerea	9	108	2.14e-06	0.000576	0.00513	0.000351	12.18	8.91	↑
	P. syringae	4	44	0.000167	0.000473	0.00405	0.00378	12.27	8.57	↑
sly-miR171a	CPB	420	209	0.00387	0.018	0.011	0.00854	0.5	0.61	↓
sly-miR6022	Drought	821	2422	0.00193	0.0427	0.124	0.0177	2.95	2.9	↑
ath-miR172c	P. syringae	2	37	6.68e-07	0.00663	0.0227	0.00955	23.52	3.42	↑
sly-miR168a-5p	P. syringae	1718	487	0.000174	0.315	0.299	0.00618	0.28	0.95	↓
sly-miR482d-5p	P. syringae	4	44	0.00197	0.00418	0.0107	1.85e-05	9.87	2.57	↑
sly-miR9471a-3p	CPB	138	389	0.000113	0.19	0.136	0.046	2.81	0.71	X
sly-newmiR21-3p	Hexanoic Acid	0	106	0.000795	0.00826	0.0131	0.0285	NA	1.58	↑
sly-newmiR22-3p	P. syringae	75	247	0.00766	0.00136	0.00333	0.0033	3.3	2.46	↑
sly-newmiR36-3p	CPB	96.9485	228.646	0.000143568	273.963	350.053	0.00220211	3.50474	1.27774	↑
