# Supplementary material for: Identification of Stress Associated microRNAs in Solanum lycopersicum by High-Throughput Sequencing
Source: Genes (Basel). 2019 Jun 21;10(6):475. doi: 10.3390/genes10060475 (PMC6627569; doi:10.3390/genes10060475)
Supplement: Supplementary file 1 [file genes-10-00475-s001.zip › TAble_s7.xlsx]

## Sheet: Known miRNAs
Target prediction with psRNAserver for Solanum lycopersicum conserved miRNAs. Table columns are miRNA, Target, target description, Expectation (complementarity between small RNA and their target transcript, lower is best, from 0 to 5), UPE (maximum energy to unpair the target site, lower is best), miRNA start and end of complementarity, Target start and end of complementarity, miRNA and target al…													Multiplicity
miRNA_Acc.	Target_Acc.	Functional description	Expectation	UPE	miRNA_start	miRNA_end	Target_start	Target_end	miRNA_aligned_fragment	Target_aligned_fragment	Inhibition	Target_Desc.	1
ath-miR172c	Solyc01g090460.2.1	Homeobox-leucine zipper protein	2.5	17795	1	20	343	362	AGAAUCUUGAUGAUGCUGCA	UGCAUCAUCAUCAAGUUUCU	Cleavage	genomic_reference:SL2.50ch01 gene_region:75898047-75900023 transcript_region:SL2.50ch01:75898047..75900023- go_terms:GO:0043565 functional_description:"Homeobox-leucine zipper protein (AHRD V1 *-*- Q39862_SOYBN); contains Interpro domain(s) IPR001356 Homeobox IPR017970 Homeobox, conserved site "	1
ath-miR172c	Solyc01g108180.2.1	Pentatricopeptide repeat-containing protein	4.5	22472	1	20	2010	2029	AGAAUCUUGAUGAUGCUGCA	CUCAGGAUCAUCAAGAGUCU	Cleavage	Pentatricopeptide repeat-containing protein (AHRD V1 ***- D7MA46_ARALY); contains Interpro domain(s) IPR002885 Pentatricopeptide repeat	1
ath-miR172c	Solyc02g064960.2.1	AP2-like ethylene-responsive transcription factor	1.5	16904	1	21	1733	1753	AGAAUCUUGAUGAUGCUGCAG	CUGCAGCAUCAUCAGGAUUCC	Cleavage	genomic_reference:SL2.50ch02 gene_region:30651561-30655131 transcript_region:SL2.50ch02:30651561..30655131+ go_terms:GO:0003677 functional_description:"AP2-like ethylene-responsive transcription factor At1g16060 (AHRD V1 *-*- AP2L1_ARATH); contains Interpro domain(s) IPR001471 Pathogenesis-related transcriptional factor and ERF, DNA-binding "	1
ath-miR172c	Solyc02g093150.2.1	AP2-like ethylene-responsive transcription factor	1.5	16079	1	21	1561	1581	AGAAUCUUGAUGAUGCUGCAG	CUGCAGCAUCAUCAGGAUUCC	Cleavage	genomic_reference:SL2.50ch02 gene_region:48655673-48658630 transcript_region:SL2.50ch02:48655673..48658630+ go_terms:GO:0003677,GO:0006355 functional_description:"AP2-like ethylene-responsive transcription factor At1g16060 (AHRD V1 *-*- AP2L1_ARATH); contains Interpro domain(s) IPR001471 Pathogenesis-related transcriptional factor and ERF, DNA-binding "	1
ath-miR172c	Solyc02g094250.2.1	Unknown Protein	3.0	16571	1	20	519	538	AGAAUCUUGAUGAUGCUGCA	UGCAGUAACAUCAAGAUACU	Cleavage	genomic_reference:SL2.50ch02 gene_region:49418854-49421532 transcript_region:SL2.50ch02:49418854..49421532+ functional_description:"Unknown Protein (AHRD V1)"	1
ath-miR172c	Solyc03g044300.2.1	AP2-like ethylene-responsive transcription factor	1.5	14552	1	21	1373	1393	AGAAUCUUGAUGAUGCUGCAG	CUGCAGCAUCAUCAGGAUUCC	Cleavage	genomic_reference:SL2.50ch03 gene_region:12742062-12746690 transcript_region:SL2.50ch03:12742062..12746690+ go_terms:GO:0003677 functional_description:"AP2-like ethylene-responsive transcription factor At1g16060 (AHRD V1 *-*- AP2L1_ARATH); contains Interpro domain(s) IPR001471 Pathogenesis-related transcriptional factor and ERF, DNA-binding "	1
ath-miR172c	Solyc03g097410.1.1	Inositol-tetrakisphosphate 1-kinase 1	3.0	22275	1	19	68	87	AGAAUCUU-GAUGAUGCUGC	GCAGCUUCAUCCAAGAUUCU	Translation	evidence_code:10F0H1E1IEG genomic_reference:SL2.50ch03 gene_region:53185449-53186414 transcript_region:SL2.50ch03:53185449..53186414+ go_terms:GO:0004428 functional_description:"Inositol-tetrakisphosphate 1-kinase 1 (AHRD V1 **** B6TJ44_MAIZE); contains Interpro domain(s) IPR008656 Inositol 1, 3, 4-trisphosphate 56-kinase "	1
ath-miR172c	Solyc03g118870.2.1	Octicosapeptide/Phox/Bem1p domain-containing protein	3.0	11207	1	20	1427	1446	AGAAUCUUGAUGAUGCUGCA	UGCAGCAAGUUCAAGAUUCU	Translation	genomic_reference:SL2.50ch03 gene_region:61707579-61709994 transcript_region:SL2.50ch03:61707579..61709994- functional_description:"Octicosapeptide/Phox/Bem1p domain-containing protein (AHRD V1 **-- D7L8F8_ARALY); contains Interpro domain(s) IPR000270 Octicosapeptide/Phox/Bem1p "	1
ath-miR172c	Solyc04g049800.2.1	AP2-like ethylene-responsive transcription factor	0.5	10036	1	21	1106	1126	AGAAUCUUGAUGAUGCUGCAG	CUGCAGCAUCAUCAGGAUUCU	Cleavage	genomic_reference:SL2.50ch04 gene_region:42714973-42717503 transcript_region:SL2.50ch04:42714973..42717503+ go_terms:GO:0003677 functional_description:"AP2-like ethylene-responsive transcription factor At1g79700 (AHRD V1 *--- AP2L3_ARATH); contains Interpro domain(s) IPR001471 Pathogenesis-related transcriptional factor and ERF, DNA-binding "	1
ath-miR172c	Solyc06g075510.2.1	AP2-like ethylene-responsive transcription factor	1.5	15012	1	21	1511	1531	AGAAUCUUGAUGAUGCUGCAG	CGGCAGCAUCAUCAGGAUUCU	Cleavage	genomic_reference:SL2.50ch06 gene_region:43255163-43258759 transcript_region:SL2.50ch06:43255163..43258759- go_terms:GO:0003677 functional_description:"AP2-like ethylene-responsive transcription factor At1g16060 (AHRD V1 *--- AP2L1_ARATH); contains Interpro domain(s) IPR001471 Pathogenesis-related transcriptional factor and ERF, DNA-binding "	1
ath-miR172c	Solyc06g082880.1.1	Pentatricopeptide repeat-containing protein	3.0	15698	1	20	1407	1425	AGAAUCUUGAUGAUGCUGCA	UGCAGC-UCGUCAAGAUUUU	Cleavage	evidence_code:10F0H1E0IEG genomic_reference:SL2.50ch06 gene_region:44809502-44812335 transcript_region:SL2.50ch06:44809502..44812335+ functional_description:"Pentatricopeptide repeat-containing protein (AHRD V1 ***- D7KZF9_ARALY); contains Interpro domain(s) IPR002885 Pentatricopeptide repeat "	1
ath-miR172c	Solyc07g063770.2.1	Serine/threonine kinase receptor	2.5	18832	1	20	1865	1884	AGAAUCUUGAUGAUGCUGCA	UGUAUCUUCAUCAAGAUUCU	Cleavage	genomic_reference:SL2.50ch07 gene_region:63352575-63356278 transcript_region:SL2.50ch07:63352575..63356278+ go_terms:GO:0019199,GO:0004674 functional_description:"Serine/threonine kinase receptor (AHRD V1 **** Q7DMS5_BRANA); contains Interpro domain(s) IPR002290 Serine/threonine protein kinase "	1
ath-miR172c	Solyc09g007260.2.1	AP2-like ethylene-responsive transcription factor	1.5	10962	1	21	1512	1532	AGAAUCUUGAUGAUGCUGCAG	CUGCAGCAUCAUCAGGAUUCG	Cleavage	genomic_reference:SL2.50ch09 gene_region:856629-859952 transcript_region:SL2.50ch09:856629..859952+ go_terms:GO:0003677 functional_description:"AP2-like ethylene-responsive transcription factor At1g79700 (AHRD V1 *--- AP2L3_ARATH); contains Interpro domain(s) IPR001471 Pathogenesis-related transcriptional factor and ERF, DNA-binding "	1
ath-miR172c	Solyc09g007700.2.1	RING finger protein B	4.0	2207	1	20	48	67	AGAAUCUUGAUGAUGCUGCA	AUCAUCAUCAUCAAGAUUCC	Cleavage	RING finger protein B (AHRD V1 *-*- RNGB_DICDI); contains Interpro domain(s) IPR001841 Zinc finger, RING-type	1
ath-miR172c	Solyc10g006710.2.1	Serine/threonine kinase receptor	2.5	17771	1	20	1877	1896	AGAAUCUUGAUGAUGCUGCA	UGUACCUUCAUCAAGAUUCU	Cleavage	genomic_reference:SL2.50ch10 gene_region:1175054-1179926 transcript_region:SL2.50ch10:1175054..1179926+ go_terms:GO:0019199,GO:0004674 functional_description:"Serine/threonine kinase receptor (AHRD V1 **** Q7DMS5_BRANA); contains Interpro domain(s) IPR002290 Serine/threonine protein kinase "	1
ath-miR172c	Solyc10g084340.1.1	AP2-like ethylene-responsive transcription factor	1.5	14846	1	21	1241	1261	AGAAUCUUGAUGAUGCUGCAG	CUGCAGCAUCAUCAGGAUUCG	Cleavage	evidence_code:10F0H1E1IEG genomic_reference:SL2.50ch10 gene_region:63251955-63255101 transcript_region:SL2.50ch10:63251955..63255101- go_terms:GO:0003677,GO:0006355 functional_description:"AP2-like ethylene-responsive transcription factor At1g16060 (AHRD V1 *--- AP2L1_ARATH); contains Interpro domain(s) IPR001471 Pathogenesis-related transcriptional factor and ERF, DNA-binding "	1
ath-miR172c	Solyc11g072600.1.1	AP2-like ethylene-responsive transcription factor	0.5	12759	1	21	1277	1297	AGAAUCUUGAUGAUGCUGCAG	CUGCAGCAUCAUCAGGAUUCU	Cleavage	evidence_code:10F0H1E1IEG genomic_reference:SL2.50ch11 gene_region:52857365-52860247 transcript_region:SL2.50ch11:52857365..52860247- go_terms:GO:0003677,GO:0006355 functional_description:"AP2-like ethylene-responsive transcription factor At1g79700 (AHRD V1 *--- AP2L3_ARATH); contains Interpro domain(s) IPR001471 Pathogenesis-related transcriptional factor and ERF, DNA-binding "	1
sly-miR160a-3p	Solyc02g043860.2.1	Insulin degrading enzyme	3.5	17809	1	20	1250	1269	GCGUAUGAGGAGCCAAGCAU	AUGCAUCGCUCCUCAUUCGC	Cleavage	Insulin degrading enzyme (AHRD V1 **-- Q8CGB9_MOUSE); contains Interpro domain(s) IPR011237 Peptidase M16, core	1
sly-miR160a-3p	Solyc02g087520.2.1	Thaumatin-like protein	3.5	10606	1	20	677	695	GCGUAUGAGGAGCCAAGCAU	AUGCUUGUC-CCUCAUACGU	Translation	Thaumatin-like protein (AHRD V1 **-- Q9FLU2_ARATH); contains Interpro domain(s) IPR001938 Thaumatin, pathogenesis-related	1
sly-miR160a-3p	Solyc05g012080.2.1	Cytochrome b5	3.5	23337	1	20	370	389	GCGUAUGAGGAGCCAAGCAU	GUGCUUGGCUUCUUGUACAC	Cleavage	Cytochrome b5 (AHRD V1 **** Q9FDW8_ARATH); contains Interpro domain(s) IPR001199 Cytochrome b5	1
sly-miR166c-5p	Solyc05g005890.2.1	Unknown Protein	3.0	17939	1	21	329	349	GGGAUGUUGUCUGGCUCGACA	UGUUGAGACAGACAACAUUUU	Cleavage	genomic_reference:SL2.50ch05 gene_region:687215-691376 transcript_region:SL2.50ch05:687215..691376- functional_description:"Unknown Protein (AHRD V1)"	1
sly-miR166c-5p	Solyc05g005900.2.1	GCN5-related protein	3.0	17939	1	21	905	925	GGGAUGUUGUCUGGCUCGACA	UGUUGAGACAGACAACAUUUU	Cleavage	genomic_reference:SL2.50ch05 gene_region:690085-691952 transcript_region:SL2.50ch05:690085..691952- go_terms:GO:0008152 functional_description:"GCN5-related protein (AHRD V1 **-- B2D2G9_BRAOL); contains Interpro domain(s) IPR000182 GCN5-related N-acetyltransferase "	1
sly-miR167c-3p	Solyc02g086840.2	Kinesin light chain-like protein	3.5	15249	1	20	740	759	GGUCAUGCUCGGACAGCCUC	GGGGCUUUCUGAGCAUGAUA	Cleavage	Kinesin light chain-like protein (AHRD V1 ***- D2DWB2_PHAVU); contains Interpro domain(s) IPR011990 Tetratricopeptide-like helical	1
sly-miR168a-5p	Solyc06g072300.2.1	ARGONAUTE 1	2.5	23686	1	20	2108	2127	UCGCUUGGUGCAGGUCGGGA	UCCCGAGCUGCACCAAGCAA	Cleavage	genomic_reference:SL2.50ch06 gene_region:40960724-40969540 transcript_region:SL2.50ch06:40960724..40969540- go_terms:GO:0019899 functional_description:"ARGONAUTE 1 (AHRD V1 ***- D6RUV9_TOBAC); contains Interpro domain(s) IPR003165 Stem cell self-renewal protein Piwi "	1
sly-miR169e-3p	Solyc00g016470.1.1	Unknown Protein	2.5	15547	1	20	60	79	UGGCAAGCAUCUUUGGCGAC	GUUGUCAAAGAUGCUUGCUU	Cleavage	evidence_code:10F0H0E0IEG genomic_reference:SL2.50ch00 gene_region:11349292-11349751 transcript_region:SL2.50ch00:11349292..11349751- functional_description:"Unknown Protein (AHRD V1)"	1
sly-miR169e-3p	Solyc03g115000.2.1	AT1G74160 protein (Fragment)	3.0	13677	1	19	93	112	UGGCAAGCAU-CUUUGGCGA	UCGUCAAAGUAUGCUUGCUA	Translation	genomic_reference:SL2.50ch03 gene_region:58905590-58910756 transcript_region:SL2.50ch03:58905590..58910756+ functional_description:"AT1G74160 protein (Fragment) (AHRD V1 *-*- B9DHP4_ARATH)"	1
sly-miR169e-3p	Solyc03g124000.1.1	Unknown Protein	3.0	18514	1	21	1474	1494	UGGCAAGCAUCUUUGGCGACU	AGUGGUGAAAGAUGCUUGCCG	Cleavage	evidence_code:10F0H1E0IEG genomic_reference:SL2.50ch03 gene_region:64748459-64758766 transcript_region:SL2.50ch03:64748459..64758766+ functional_description:"Unknown Protein (AHRD V1)"	1
sly-miR169e-3p	Solyc04g055180.2.1	Oxidation resistance 1-like protein	5.0	17388	1	20	1375	1394	UGGCAAGCAUCUUUGGCGAC	AGUGUUAAAGAUGCUUGCUU	Cleavage	Oxidation resistance 1-like protein (AHRD V1 *--- Q6Z157_ORYSJ); contains Interpro domain(s) IPR006571 TLDc	1
sly-miR169e-3p	Solyc06g082560.1.1	ClpB chaperone	2.5	10104	1	21	2459	2479	UGGCAAGCAUCUUUGGCGACU	AGUUAUCAAAGAUGCUUGUCA	Cleavage	evidence_code:10F0H1E0IEG genomic_reference:SL2.50ch06 gene_region:44630001-44632565 transcript_region:SL2.50ch06:44630001..44632565+ go_terms:GO:0019538,GO:0005524,GO:0017111 functional_description:"ClpB chaperone (AHRD V1 ***- D6QXI5_TRYCR); contains Interpro domain(s) IPR013093 ATPase associated with various cellular activities, AAA-2 "	1
sly-miR169e-3p	Solyc11g050840.1.1	Unknown Protein	3.0	24740	1	21	248	268	UGGCAAGCAUCUUUGGCGACU	AGCCGCCAAAGAUGGUUGCUA	Cleavage	evidence_code:10F0H0E0IEG genomic_reference:SL2.50ch11 gene_region:41352601-41353023 transcript_region:SL2.50ch11:41352601..41353023+ functional_description:"Unknown Protein (AHRD V1)"	1
sly-miR171a	Solyc01g090950.2.1	GRAS family transcription factor	0.5	21602	1	21	1570	1590	UGAUUGAGCCGUGCCAAUAUC	GAUAUUGGCGCGGCUCAAUCA	Cleavage	genomic_reference:SL2.50ch01 gene_region:76416878-76419772 transcript_region:SL2.50ch01:76416878..76419772- functional_description:"GRAS family transcription factor (AHRD V1 **-- B9GPD0_POPTR); contains Interpro domain(s) IPR005202 GRAS transcription factor "	1
sly-miR171a	Solyc02g085600.1.1	GRAS family transcription factor	2.0	19998	1	21	585	605	UGAUUGAGCCGUGCCAAUAUC	GAUACUGGCACGCCUCAAUCA	Translation	evidence_code:10F0H1E1IEG genomic_reference:SL2.50ch02 gene_region:43007859-43009469 transcript_region:SL2.50ch02:43007859..43009469+ go_terms:GO:0003700 functional_description:"GRAS family transcription factor (AHRD V1 **-* B9HET8_POPTR); contains Interpro domain(s) IPR005202 GRAS transcription factor "	1
sly-miR171a	Solyc08g078800.1.1	GRAS family transcription factor	0.5	18525	1	21	396	416	UGAUUGAGCCGUGCCAAUAUC	GAUAUUGGCGCGGCUCAAUCA	Cleavage	evidence_code:10F0H1E1IEG genomic_reference:SL2.50ch08 gene_region:59683241-59684665 transcript_region:SL2.50ch08:59683241..59684665- go_terms:GO:0003700 functional_description:"GRAS family transcription factor (AHRD V1 **-* B9GVG4_POPTR); contains Interpro domain(s) IPR005202 GRAS transcription factor "	1
sly-miR171a	Solyc08g081890.2.1	Multidrug resistance protein ABC transporter family	2.5	17791	1	20	3647	3666	UGAUUGAGCCGUGCCAAUAU	AUAUUGGCAUGGCUCUAUCG	Cleavage	genomic_reference:SL2.50ch08 gene_region:61972311-61978302 transcript_region:SL2.50ch08:61972311..61978302- go_terms:GO:0015431 functional_description:"Multidrug resistance protein ABC transporter family (AHRD V1 **-- B9GX56_POPTR); contains Interpro domain(s) IPR003439 ABC transporter-like "	1
sly-miR171a	Solyc09g011070.1.1	Receptor like protein kinase	3.0	17250	1	20	583	602	UGAUUGAGCCGUGCCAAUAU	AUAUUGGCAUGGGUUGAUUA	Cleavage	evidence_code:10F0H1E1IEG genomic_reference:SL2.50ch09 gene_region:4400701-4402746 transcript_region:SL2.50ch09:4400701..4402746- go_terms:GO:0005515,GO:0016301 functional_description:"Receptor like protein kinase (AHRD V1 **** Q39139_ARATH); contains Interpro domain(s) IPR001220 Legume lectin, beta chain "	1
sly-miR390a-5p	Solyc01g011040.2.1	LRR receptor-like serine/threonine-protein kinase	3.0	16235	1	20	724	743	AAGCUCAGGAGGGAUAGCAC	UUGCUAAUCUUCCUGAGCUU	Cleavage	genomic_reference:SL2.50ch01 gene_region:7002577-7009509 transcript_region:SL2.50ch01:7002577..7009509- go_terms:GO:0004675 functional_description:"LRR receptor-like serine/threonine-protein kinase, RLP"	1
sly-miR390a-5p	Solyc01g058100.2.1	Unknown Protein	4.0	7832	1	20	138	157	AAGCUCAGGAGGGAUAGCAC	UGUCUAUCCCUCCUGAGCUG	Cleavage	Unknown Protein (AHRD V1) BLAST	1
sly-miR390a-5p	Solyc01g091230.2.1	Receptor like kinase	2.5	16127	1	21	510	530	AAGCUCAGGAGGGAUAGCACC	GGUGUUAUUCCUCCUGAGGUU	Cleavage	genomic_reference:SL2.50ch01 gene_region:76667116-76670365 transcript_region:SL2.50ch01:76667116..76670365+ go_terms:GO:0004675 functional_description:"Receptor like kinase, RLK"	1
sly-miR390a-5p	Solyc01g100890.2.1	MtN21 nodulin protein-like	3.0	22648	1	20	406	425	AAGCUCAGGAGGGAUAGCAC	UUGCUGUCCUUUCUGGGCUU	Cleavage	genomic_reference:SL2.50ch01 gene_region:82545320-82548817 transcript_region:SL2.50ch01:82545320..82548817+ go_terms:GO:0016020 functional_description:"MtN21 nodulin protein-like (AHRD V1 ***- B6TBZ6_MAIZE); contains Interpro domain(s) IPR000620 Protein of unknown function DUF6, transmembrane "	1
sly-miR390a-5p	Solyc04g005390.1.1	Receptor like kinase	2.0	21739	1	21	823	843	AAGCUCAGGAGGGAUAGCACC	GGUGUGAUCCCUUCUGAGCUU	Cleavage	evidence_code:10F0H1E0IEG genomic_reference:SL2.50ch04 gene_region:277939-280173 transcript_region:SL2.50ch04:277939..280173- go_terms:GO:0005515,GO:0004675 functional_description:"Receptor like kinase, RLK"	1
sly-miR390a-5p	Solyc04g015600.2.1	Receptor like kinase	3.0	12104	1	21	988	1008	AAGCUCAGGAGGGAUAGCACC	GGAACUAUUCCUCCUGAGUUU	Cleavage	genomic_reference:SL2.50ch04 gene_region:5893539-5896799 transcript_region:SL2.50ch04:5893539..5896799- go_terms:GO:0004675 functional_description:"Receptor like kinase, RLK"	1
sly-miR390a-5p	Solyc04g079120.2.1	Protein phosphatase 2C	2.0	18491	1	20	598	617	AAGCUCAGGAGGGAUAGCAC	GUGCUAUUCCUCCUGAUCUU	Cleavage	genomic_reference:SL2.50ch04 gene_region:61298550-61303970 transcript_region:SL2.50ch04:61298550..61303970- go_terms:GO:0003824 functional_description:"Protein phosphatase 2C containing protein expressed (AHRD V1 ***- Q94LH3_ORYSJ); contains Interpro domain(s) IPR015655 Protein phosphatase 2C "	1
sly-miR390a-5p	Solyc06g036720.2.1	HLA-B associated transcript 3	3.0	20054	1	21	1006	1026	AAGCUCAGGAGGGAUAGCACC	GGUGCUAUGCUACUUGAGCUU	Translation	genomic_reference:SL2.50ch06 gene_region:23955142-23972017 transcript_region:SL2.50ch06:23955142..23972017+ functional_description:"HLA-B associated transcript 3 (Fragment) (AHRD V1 *--- Q5STC0_HUMAN); contains Interpro domain(s) IPR019956 Ubiquitin subgroup "	1
sly-miR390a-5p	Solyc07g056410.2.1	Receptor like kinase	3.0	19518	1	21	821	841	AAGCUCAGGAGGGAUAGCACC	GGUGCAAUUCCUCCUGAGAUU	Cleavage	genomic_reference:SL2.50ch07 gene_region:61592602-61596698 transcript_region:SL2.50ch07:61592602..61596698- go_terms:GO:0005515,GO:0006468 functional_description:"Receptor like kinase, RLK"	1
sly-miR396-3p	Solyc01g010470.2.1	Isoamylase N-terminal domain containing protein	3.0	13766	1	20	726	745	GUCCAAGAAAGCUGUGGGAA	UUUCCACACCUUUCUUUGAC	Cleavage	genomic_reference:SL2.50ch01 gene_region:5362049-5364988 transcript_region:SL2.50ch01:5362049..5364988+ functional_description:"Isoamylase N-terminal domain containing protein (AHRD V1 ***- Q6AVV5_ORYSJ)"	1
sly-miR396-3p	Solyc05g013810.2.1	Glycosyl hydrolase family 5 protein/cellulase	3.0	15334	1	20	1060	1079	GUCCAAGAAAGCUGUGGGAA	UUUCAAUUGCUUUCUUGGAC	Cleavage	genomic_reference:SL2.50ch05 gene_region:7120501-7123975 transcript_region:SL2.50ch05:7120501..7123975+ go_terms:GO:0005975 functional_description:"Glycosyl hydrolase family 5 protein/cellulase (AHRD V1 **-- A8NVS8_COPC7); contains Interpro domain(s) IPR001547 Glycoside hydrolase, family 5 "	1
sly-miR396-3p	Solyc05g017930.1.1	Potassium channel	3.0	12521	1	21	145	165	GUCCAAGAAAGCUGUGGGAAA	UUCUUCGUAGCUUUCUUGGAC	Cleavage	evidence_code:10F0H1E0IEG genomic_reference:SL2.50ch05 gene_region:19261463-19262252 transcript_region:SL2.50ch05:19261463..19262252+ functional_description:"Potassium channel (AHRD V1 ***- Q9LEG6_SOLLC)"	1
sly-miR408b-3p	Solyc01g090120.2.1	Blue copper protein	3.0	17594	1	20	645	664	UGCACUGCCUCUUCCCUGGC	GCUAGGCGAGAGGCAGUGCU	Cleavage	genomic_reference:SL2.50ch01 gene_region:75523181-75524585 transcript_region:SL2.50ch01:75523181..75524585- go_terms:GO:0009055 functional_description:"Blue copper protein (AHRD V1 *--- B6UB13_MAIZE); contains Interpro domain(s) IPR003245 Plastocyanin-like "	1
sly-miR408b-3p	Solyc01g104400.2.1	Blue copper protein	2.5	15	1	21	77	97	UGCACUGCCUCUUCCCUGGCU	GGUCUGGGAAGAAGCAGUGCA	Translation	genomic_reference:SL2.50ch01 gene_region:84535674-84538317 transcript_region:SL2.50ch01:84535674..84538317- go_terms:GO:0009055 functional_description:"Blue copper protein (AHRD V1 **-- B6U7P6_MAIZE); contains Interpro domain(s) IPR003245 Plastocyanin-like "
sly-miR408b-3p	Solyc04g074740.2.1	Blue copper-like protein	3.0	17117	1	21	732	752	UGCACUGCCUCUUCCCUGGCU	AGCCAGGAUAGAGGCAGUGCC	Cleavage	genomic_reference:SL2.50ch04 gene_region:58263727-58265967 transcript_region:SL2.50ch04:58263727..58265967- go_terms:GO:0009055 functional_description:"Blue copper-like protein (AHRD V1 *--- A3F8V0_GOSHI); contains Interpro domain(s) IPR003245 Plastocyanin-like "	1
sly-miR408b-3p	Solyc05g054910.2.1	SAC3/GANP/Nin1/mts3/eIF-3 p25	3.0	16213	1	21	2005	2025	UGCACUGCCUCUUCCCUGGCU	GGCCAGCUAAGAGGCAGUGUG	Cleavage	genomic_reference:SL2.50ch05 gene_region:63845774-63861715 transcript_region:SL2.50ch05:63845774..63861715- functional_description:"SAC3/GANP domain-containing protein (AHRD V1 *--- C1HC97_PARBA); contains Interpro domain(s) IPR005062 SAC3/GANP/Nin1/mts3/eIF-3 p25 "	1
sly-miR408b-3p	Solyc07g043390.2.1	Cellulose synthase	4.0	20725	1	21	50	70	UGCACUGCCUCUUCCCUGGCU	AGAGAGGGGAGAGGGAGUGCA	Cleavage	Cellulose synthase family protein expressed (AHRD V1 **** Q339N6_ORYSJ); contains Interpro domain(s) IPR005150 Cellulose synthase	1
sly-miR482d-5p	Solyc01g111470.2.1	Pentatricopeptide repeat-containing protein	3.0	1.35	1	21	222	241	GGAGUGGGUGGGAUGGAAAAA	UUUCUCCA-CCCACCCACUCC	Cleavage	genomic_reference:SL2.50ch01 gene_region:89453134-89456833 transcript_region:SL2.50ch01:89453134..89456833- functional_description:"Pentatricopeptide repeat-containing protein (AHRD V1 ***- D7L879_ARALY); contains Interpro domain(s) IPR002885 Pentatricopeptide repeat "	1
sly-miR482d-5p	Solyc01g111880.2.1	yrosine-protein kinase transforming protein Src	3.0	9189	1	20	217	236	GGAGUGGGUGGGAUGGAAAA	UUUUUCAUCUCAUUCACUUU	Cleavage	genomic_reference:SL2.50ch01 gene_region:89803298-89811106 transcript_region:SL2.50ch01:89803298..89811106- go_terms:GO:0004713 functional_description:"Tyrosine-protein kinase transforming protein Src (AHRD V1 *-** SRC_AVIST); contains Interpro domain(s) IPR015783 ATMRK serine/threonine protein kinase-like "	1
sly-miR482d-5p	Solyc03g115200.2.1	Glucan endo-1 3-beta-glucosidase 1	2.5	16462	1	21	801	821	GGAGUGGGUGGGAUGGAAAAA	UUUUUCCAUCCCAUCUAUUUU	Cleavage	genomic_reference:SL2.50ch03 gene_region:59049950-59054055 transcript_region:SL2.50ch03:59049950..59054055- functional_description:"Glucan endo-1 3-beta-glucosidase 1 (AHRD V1 *-*- B6TW10_MAIZE); contains Interpro domain(s) IPR012946 X8 "	1
sly-miR482d-5p	Solyc04g072030.1.1	Interferon-induced GTP-binding protein Mx	3.0	21033	1	21	857	877	GGAGUGGGUGGGAUGGAAAAA	UUUUUUCAACUCAUCCACUUC	Cleavage	evidence_code:10F0H1E1IEG genomic_reference:SL2.50ch04 gene_region:56696025-56698052 transcript_region:SL2.50ch04:56696025..56698052+ go_terms:GO:0005525 functional_description:"Interferon-induced GTP-binding protein Mx (Fragment) (AHRD V1 *--- MX_PERFL); contains Interpro domain(s) IPR015577 Interferon-induced Mx protein "	1
sly-miR482d-5p	Solyc05g056320.2.1	CCCH zinc finger and SMR domain-containing protein	3.0	11223	1	20	416	435	GGAGUGGGUGGGAUGGAAAA	UUAUCCGUUCCGCCCACUUC	Cleavage	genomic_reference:SL2.50ch05 gene_region:64800614-64804103 transcript_region:SL2.50ch05:64800614..64804103- functional_description:"CCCH zinc finger and SMR domain-containing protein (AHRD V1 *--- C1G3N1_PARBD); contains Interpro domain(s) IPR002625 Smr protein/MutS2 C-terminal "	1
sly-miR482d-5p	Solyc06g065390.2.1	50S ribosomal protein L21	3.0	2279	1	20	153	172	GGAGUGGGUGGGAUGGAAAA	UUUUCUAUCUCACUCAUUUU	Cleavage	genomic_reference:SL2.50ch06 gene_region:37196707-37200050 transcript_region:SL2.50ch06:37196707..37200050+ go_terms:GO:0005840 functional_description:"50S ribosomal protein L21 (AHRD V1 *-*- B6U3Z0_MAIZE); contains Interpro domain(s) IPR001787 Ribosomal protein L21 "	1
sly-miR482d-5p	Solyc07g015860.2.1	Peptide deformylase	3.0	13.86	1	21	250	270	GGAGUGGGUGGGAUGGAAAAA	UCUUUCCGUUCCAUUCACUCC	Cleavage	genomic_reference:SL2.50ch07 gene_region:5626709-5629569 transcript_region:SL2.50ch07:5626709..5629569+ go_terms:GO:0042586 functional_description:"Peptide deformylase (AHRD V1 **** B9GKW9_POPTR); contains Interpro domain(s) IPR000181 Formylmethionine deformylase "	1
sly-miR482d-5p	Solyc08g083230.1.1	Growth-regulating factor 3	3.0	13857	1	20	294	313	GGAGUGGGUGGGAUGGAAAA	UGUUCCGCCCCACCUACUCC	Cleavage	evidence_code:10F0H0E1IEG genomic_reference:SL2.50ch08 gene_region:62919957-62921404 transcript_region:SL2.50ch08:62919957..62921404+ go_terms:GO:0005634 functional_description:"Growth-regulating factor 3 (AHRD V1 *--- Q6AWY6_ORYSJ); contains Interpro domain(s) IPR014977 WRC "	1
sly-miR482d-5p	Solyc09g092340.2.1	3&apos-5&apos exonuclease domain protein	3.0	15.18	1	20	588	607	GGAGUGGGUGGGAUGGAAAA	UUUUGCAUAUCAUCCACUCC	Cleavage	genomic_reference:SL2.50ch09 gene_region:66820687-66824709 transcript_region:SL2.50ch09:66820687..66824709- go_terms:GO:0008408 functional_description:"3&apos-5&apos exonuclease domain protein (AHRD V1 *-** D7IW34_9BACE); contains Interpro domain(s) IPR002562 3'-5' exonuclease "	1
sly-miR482d-5p	Solyc10g081260.1.1	Multidrug resistance protein mdtK	3.0	14466	1	20	379	398	GGAGUGGGUGGGAUGGAAAA	UUUUUCGUCUUAGCCACUCC	Cleavage	evidence_code:10F0H1E1IEG genomic_reference:SL2.50ch10 gene_region:61712959-61715748 transcript_region:SL2.50ch10:61712959..61715748+ go_terms:GO:0016020 functional_description:"Multidrug resistance protein mdtK (AHRD V1 ***- MDTK_ERWAM); contains Interpro domain(s) IPR002528 Multi antimicrobial extrusion protein MatE "	1
sly-miR482d-5p	Solyc11g069400.1.1	Protein disulfide isomerase L-2	2.5	13189	1	20	49	68	GGAGUGGGUGGGAUGGAAAA	UUCUCCGUCCUACUCACUCC	Cleavage	evidence_code:10F0H1E1IEG genomic_reference:SL2.50ch11 gene_region:51072810-51079002 transcript_region:SL2.50ch11:51072810..51079002- go_terms:GO:0016853,GO:0045454,GO:0005783 functional_description:"Protein disulfide isomerase L-2 (AHRD V1 ***- B1Q2X5_SOYBN); contains Interpro domain(s) IPR005792 Protein disulphide isomerase "	1
sly-miR6022	Solyc01g005720.2.1	LRR receptor-like serine/threonine protein kinase	1.0	18175	1	21	513	533	UGGAAGGGAGAAUAUCCAGGA	UCCUGGAUAUUCUCCCUUCCU	Cleavage	genomic_reference:SL2.50ch01 gene_region:487207-489476 transcript_region:SL2.50ch01:487207..489476+ go_terms:GO:0004675 functional_description:"LRR receptor-like serine/threonine-protein kinase, RLP"	1
sly-miR6022	Solyc01g005730.2.1	LRR receptor-like serine/threonine protein kinase	1.0	21585	1	21	1190	1210	UGGAAGGGAGAAUAUCCAGGA	UCCUGGAUAUUCUCCCUUCCU	Cleavage	genomic_reference:SL2.50ch01 gene_region:490648-493499 transcript_region:SL2.50ch01:490648..493499+ go_terms:GO:0004675 functional_description:"LRR receptor-like serine/threonine-protein kinase, RLP"	1
sly-miR6022	Solyc01g005760.2.1	LRR receptor-like serine/threonine protein kinase	1.0	18188	1	21	1243	1263	UGGAAGGGAGAAUAUCCAGGA	UCCUGGAUAUUCUCCCUUCCU	Cleavage	genomic_reference:SL2.50ch01 gene_region:496465-499371 transcript_region:SL2.50ch01:496465..499371+ go_terms:GO:0016301 functional_description:"LRR receptor-like serine/threonine-protein kinase, RLP"	1
sly-miR6022	Solyc01g005870.1.1	LRR receptor-like serine/threonine protein kinase	1.0	15568	1	21	1186	1206	UGGAAGGGAGAAUAUCCAGGA	UCCUGGAUAUUCUCCCUUCCU	Cleavage	evidence_code:10F0H1E1IEG genomic_reference:SL2.50ch01 gene_region:582018-584457 transcript_region:SL2.50ch01:582018..584457- go_terms:GO:0016301 functional_description:"LRR receptor-like serine/threonine-protein kinase, RLP"	1
sly-miR6022	Solyc01g006550.2.1	LRR receptor-like serine/threonine protein kinase	1.0	22752	1	21	1196	1216	UGGAAGGGAGAAUAUCCAGGA	UCCUGGAUAUUCUCCCUUCCU	Cleavage	genomic_reference:SL2.50ch01 gene_region:1124417-1127114 transcript_region:SL2.50ch01:1124417..1127114- go_terms:GO:0004675 functional_description:"LRR receptor-like serine/threonine-protein kinase, RLP"	1
sly-miR6022	Solyc01g008390.1.1	LRR receptor-like serine/threonine protein kinase	3.0	18206	1	21	1102	1122	UGGAAGGGAGAAUAUCCAGGA	UCCUGGAUAUUCUCUCUCCCC	Cleavage	evidence_code:10F0H1E0IEG genomic_reference:SL2.50ch01 gene_region:2487446-2489973 transcript_region:SL2.50ch01:2487446..2489973- go_terms:GO:0016301 functional_description:"LRR receptor-like serine/threonine-protein kinase, RLP"	1
sly-miR6022	Solyc01g008410.1.1	LRR receptor-like serine/threonine protein kinase	1.5	19869	1	21	943	963	UGGAAGGGAGAAUAUCCAGGA	UCCUGGAUAUUCUCCCUCCCA	Cleavage	evidence_code:10F0H1E0IEG genomic_reference:SL2.50ch01 gene_region:2493128-2495552 transcript_region:SL2.50ch01:2493128..2495552- go_terms:GO:0004675 functional_description:"LRR receptor-like serine/threonine-protein kinase, RLP"	1
sly-miR6022	Solyc01g009690.1.1	LRR receptor-like serine/threonine protein kinase	1.0	20389	1	21	1207	1227	UGGAAGGGAGAAUAUCCAGGA	UCCUGGAUAUUCUCCCUUCCU	Cleavage	evidence_code:10F0H1E1IEG genomic_reference:SL2.50ch01 gene_region:3972616-3975213 transcript_region:SL2.50ch01:3972616..3975213+ go_terms:GO:0016301 functional_description:"LRR receptor-like serine/threonine-protein kinase, RLP"	1
sly-miR6022	Solyc01g009700.1.1	LRR receptor-like serine/threonine protein kinase	1.0	16403	1	21	766	786	UGGAAGGGAGAAUAUCCAGGA	UCCUGGAUAUUCUCCCUUCCU	Cleavage	evidence_code:10F0H1E0IEG genomic_reference:SL2.50ch01 gene_region:3979009-3981300 transcript_region:SL2.50ch01:3979009..3981300+ go_terms:GO:0004675 functional_description:"LRR receptor-like serine/threonine-protein kinase, RLP"	1
sly-miR6022	Solyc01g016370.1.1	LRR receptor-like serine/threonine protein kinase	1.5	17111	1	21	1201	1221	UGGAAGGGAGAAUAUCCAGGA	UCCUGGAUAUUUUCCCUUCCU	Cleavage	evidence_code:10F0H1E0IEG genomic_reference:SL2.50ch01 gene_region:19078060-19080220 transcript_region:SL2.50ch01:19078060..19080220- go_terms:GO:0004675 functional_description:"LRR receptor-like serine/threonine-protein kinase, RLP"	1
sly-miR6022	Solyc02g083350.2.1	DNA-directed RNA polymerase	4.0	19954	1	21	5893	5912	UGGAAGGGAGAAUAUCCAGGA	UUCUGGGU-UUCUCUUUUCCA	Cleavage	DNA-directed RNA polymerase (AHRD V1 ***- B9SXC0_RICCO); contains Interpro domain(s) IPR006592 RNA polymerase, N-terminal	1
sly-miR6022	Solyc02g087840.2.1	Homeobox-leucine zipper-like protein	3.0	20735	1	21	160	180	UGGAAGGGAGAAUAUCCAGGA	UCAUGGAUUUUCUUCCUUCUA	Cleavage	genomic_reference:SL2.50ch02 gene_region:44675284-44676918 transcript_region:SL2.50ch02:44675284..44676918- go_terms:GO:0043565 functional_description:"Homeobox-leucine zipper-like protein (AHRD V1 *-*- Q3HRT1_PICGL); contains Interpro domain(s) IPR001356 Homeobox "	1
sly-miR6022	Solyc03g113040.2.1	ATP-binding cassette (ABC) transporter 17	3.0	14.8	1	21	1494	1514	UGGAAGGGAGAAUAUCCAGGA	UCCUGGAUUUUCUCUUUUUCG	Cleavage	genomic_reference:SL2.50ch03 gene_region:57389062-57397332 transcript_region:SL2.50ch03:57389062..57397332- go_terms:GO:0042626 functional_description:"ATP-binding cassette (ABC) transporter 17 (AHRD V1 ***- Q4H493_RAT); contains Interpro domain(s) IPR003439 ABC transporter-like "	1
sly-miR6022	Solyc04g074130.2.1	Mitochondrial carrier protein	3.0	8945	1	20	51	70	UGGAAGGGAGAAUAUCCAGG	CUUUGACAUUUUCCCUUCCA	Cleavage	genomic_reference:SL2.50ch04 gene_region:57726028-57733813 transcript_region:SL2.50ch04:57726028..57733813+ go_terms:GO:0030233 functional_description:"Mitochondrial carrier protein expressed (AHRD V1 ***- Q10QM8_ORYSJ); contains Interpro domain(s) IPR002067 Mitochondrial carrier protein "	1
sly-miR6022	Solyc07g065320.2.1	Multidrug resistance protein ABC transporter family	3.0	19655	1	20	2205	2224	UGGAAGGGAGAAUAUCCAGG	CCUGGAAAUUCUCUCUUUUG	Cleavage	genomic_reference:SL2.50ch07 gene_region:64353577-64359178 transcript_region:SL2.50ch07:64353577..64359178- go_terms:GO:0015431 functional_description:"Multidrug resistance protein ABC transporter family (AHRD V1 **-- B9GJX7_POPTR); contains Interpro domain(s) IPR001140 ABC transporter, transmembrane region "	1
sly-miR6022	Solyc09g018230.1.1	U-box domain-containing protein	3.0	12611	1	21	440	460	UGGAAGGGAGAAUAUCCAGGA	UAUUGGAUAUUUUACCUUCCA	Cleavage	evidence_code:10F0H1E1IEG genomic_reference:SL2.50ch09 gene_region:13637609-13639675 transcript_region:SL2.50ch09:13637609..13639675- go_terms:GO:0005488,GO:0000151 functional_description:"U-box domain-containing protein (AHRD V1 ***- D7KBV1_ARALY); contains Interpro domain(s) IPR011989 Armadillo-like helical "	1
sly-miR6022	Solyc12g040740.1.1	LRR receptor-like serine/threonine protein kinase	3.0	18392	1	21	583	603	UGGAAGGGAGAAUAUCCAGGA	UCAGGGAUUUUCUCCCUUCCA	Cleavage	evidence_code:10F0H1E0IEG genomic_reference:SL2.50ch12 gene_region:40469835-40471520 transcript_region:SL2.50ch12:40469835..40471520+ go_terms:GO:0004675 functional_description:"LRR receptor-like serine/threonine-protein kinase, RLP"	1
sly-miR6022	Solyc12g100020.1.1	LRR receptor-like serine/threonine protein kinase	2.0	17693	1	21	973	993	UGGAAGGGAGAAUAUCCAGGA	UCAUGGAUAUUCUCCCUUCCU	Cleavage	evidence_code:10F0H1E0IEG genomic_reference:SL2.50ch12 gene_region:65267129-65269700 transcript_region:SL2.50ch12:65267129..65269700+ go_terms:GO:0016301 functional_description:"LRR receptor-like serine/threonine-protein kinase, RLP"	1
sly-miR9471a-3p	Solyc03g111100.1.1	AtIII18x5-like protein (Fragment)	3.0	23561	1	21	512	532	UUGGCUGAGUGAGCAUCACGG	UUGUGAUGUUUCCUCAGCCAG	Translation	evidence_code:10F0H1E0IEG genomic_reference:SL2.50ch03 gene_region:55819962-55820894 transcript_region:SL2.50ch03:55819962..55820894- functional_description:"AtIII18x5-like protein (Fragment) (AHRD V1 *-*- D9YU68_ARAHA)"	1

## Sheet: Sly-newmiRNAs
Target prediction with psRNAserver for Solanum lycopersicum novel miRNAs. Table columns are miRNA, Target, target description, Expectation (complementarity between small RNA and their target transcript, lower is best, from 0 to 5), UPE (maximum energy to unpair the target site, lower is best), miRNA start and end of complementarity, Target start and end of complementarity, miRNA and target aligne…
miRNA	Target	Functional description	Expectation	UPE	miRNA_start	miRNA_end	Target_start	Target_end	miRNA_aligned_fragment	Target_aligned_fragment	Inhibition	Target_Desc.	Multiplicity
sly-newmiR1	Solyc03g026240.2	Arginine/serine-rich splicing factor RSP31	3.0	16186	1	21	329	349	GGACAGUCGGGGGCAUUCGUA	UGCGAAUGCCUCGGAUUGUCU	Translation	Tomato 200607#2 [4 ESTs aligned] (*GB) gi|217072928|gb|ACJ84824.1| (e_value=6e-11) unknown; (*ATH) AT3G61860.1 (e_value=2e-12) | Symbol: None | arginine/serine-rich splicing factor RSP31 (RSP31), identical to SP:P92964 Arginine/serine-rich splicing factor RSP31 {Arabidopsis thaliana} | chr3:22911047-22913309 REVERSE | Aliases: F21F14.30; (*SWP) sp|P92964|RSP31_ARATH (e_value=2e-11) Arginine/serin…	1
sly-newmiR3	Solyc01g016380.2.1	Unknown Protein	3.0	20962	1	25	117	141	AGAAGGGGAGAUAGAUGAAGUUAGG	CAUCAUUUCACUUGUCUUCCCUUCU	Cleavage	genomic_reference:SL2.50ch01 gene_region:19474845-19476882 transcript_region:SL2.50ch01:19474845..19476882- functional_description:"Os06g0207500 protein (Fragment) (AHRD V1 ***- Q0DDQ9_ORYSJ); contains Interpro domain(s) IPR004253 Protein of unknown function DUF231, plant "	1
sly-newmiR3	Solyc01g016390.2.1	Unknown Protein	3.0	20962	1	25	1359	1383	AGAAGGGGAGAUAGAUGAAGUUAGG	CAUCAUUUCACUUGUCUUCCCUUCU	Cleavage	genomic_reference:SL2.50ch01 gene_region:19475939-19479140 transcript_region:SL2.50ch01:19475939..19479140- functional_description:"Os06g0207500 protein (Fragment) (AHRD V1 *-*- Q0DDQ9_ORYSJ)"	1
sly-newmiR3	Solyc01g091210.2.1	tRNA 2&apos-phosphotransferase	3.0	10461	1	25	963	987	AGAAGGGGAGAUAGAUGAAGUUAGG	CCCGUUUUCAUCUGUUUUUUCUUCU	Cleavage	genomic_reference:SL2.50ch01 gene_region:76652503-76658043 transcript_region:SL2.50ch01:76652503..76658043- go_terms:GO:0006388 functional_description:"tRNA 2&apos-phosphotransferase (AHRD V1 ***- B6K5D9_SCHJY); contains Interpro domain(s) IPR002745 Phosphotransferase KptA/Tpt1 "	1
sly-newmiR3	Solyc01g100050.2.1	WD-40 repeat protein	3.0	22031	1	22	375	396	UAACUUCGUCUAGCUCGCCUUC	GCAGGUGAGUGGGACGAAGUUG	Cleavage	WD-40 repeat protein (AHRD V1 *--- Q8Z020_ANASP); contains Interpro domain(s) IPR017986 WD40 repeat, region	1
sly-newmiR3	Solyc02g062450.1.1	Zinc finger, GRF-type	2.5	7633	1	20	17	36	AGAAGGGGAGAUAGAUGAAG	CUUCAUCGAUUUCUUCUUCU	Cleavage	evidence_code:10F0H0E0IEG genomic_reference:SL2.50ch02 gene_region:28623171-28623580 transcript_region:SL2.50ch02:28623171..28623580- go_terms:GO:0008270 functional_description:"Unknown Protein (AHRD V1); contains Interpro domain(s) IPR010666 Zinc finger, GRF-type "	1
sly-newmiR3	Solyc02g068240.2.1	Diacylglycerol acyltransferase	3.0	4757	1	24	279	302	AGAAGGGGAGAUAGAUGAAGUUAG	CUUCCUUUAUUUUUCUUCCUUUCU	Cleavage	genomic_reference:SL2.50ch02 gene_region:32811139-32816106 transcript_region:SL2.50ch02:32811139..32816106- go_terms:GO:0004144 functional_description:"Diacylglycerol acyltransferase family (AHRD V1 **** D7LTV7_ARALY); contains Interpro domain(s) IPR007130 Diacylglycerol acyltransferase "	1
sly-newmiR3	Solyc03g097950.2.1	50S ribosomal protein L29	3.0	17549	1	25	587	611	AGAAGGGGAGAUAGAUGAAGUUAGG	CAUAUUUUCAUCUCUCUUCUUUUCU	Cleavage	genomic_reference:SL2.50ch03 gene_region:53779606-53781960 transcript_region:SL2.50ch03:53779606..53781960+ go_terms:GO:0005840 functional_description:"50S ribosomal protein L29 (AHRD V1 ***- B6TS58_MAIZE); contains Interpro domain(s) IPR001854 Ribosomal protein L29 "	1
sly-newmiR3	Solyc03g118490.2.1	Cell division cycle-associated protein 7	2.5	13426	1	25	311	335	AGAAGGGGAGAUAGAUGAAGUUAGG	UCCGUUUUCAUCUGUUUCUUCUUCU	Cleavage	genomic_reference:SL2.50ch03 gene_region:61391452-61394403 transcript_region:SL2.50ch03:61391452..61394403+ functional_description:"Cell division cycle associated 7 (AHRD V1 *-*- Q5M7M4_XENTR); contains Interpro domain(s) IPR018866 Cell division cycle-associated protein "	1
sly-newmiR3	Solyc03g119580.1.1	Ethylene-responsive transcription factor 4	3.0	14593	1	22	1105	1126	UAACUUCGUCUAGCUCGCCUUC	GAAGUCGACCUAGAUGAAGUUG	Cleavage	Ethylene-responsive transcription factor 4 (AHRD V1 *-*- B6THY5_MAIZE); contains Interpro domain(s) IPR001471 Pathogenesis-related transcriptional factor and ERF, DNA-binding	1
sly-newmiR3	Solyc03g122220.1.1	Zinc finger, GRF-type	2.5	6393	1	20	17	36	AGAAGGGGAGAUAGAUGAAG	CUUCAUCGAUUUCUUCUUCU	Cleavage	evidence_code:10F0H0E0IEG genomic_reference:SL2.50ch03 gene_region:64164381-64164724 transcript_region:SL2.50ch03:64164381..64164724- go_terms:GO:0008270 functional_description:"GRF zinc finger containing protein (AHRD V1 *-*- Q2A9I2_BRAOL); contains Interpro domain(s) IPR010666 Zinc finger, GRF-type "	1
sly-newmiR3	Solyc04g050930.2.1	Violaxanthin de-epoxidase	2.5	9595	1	20	122	141	AGAAGGGGAGAUAGAUGAAG	CUUCAUCCAUUUCCCCUUCA	Cleavage	genomic_reference:SL2.50ch04 gene_region:48132067-48135623 transcript_region:SL2.50ch04:48132067..48135623- go_terms:GO:0046422 functional_description:"Violaxanthin de-epoxidase"	1
sly-newmiR3	Solyc04g081360.2.1	tRNA (Adenine-N(1)-)-methyltransferase non-catalytic subunit trm6	3.0	19848	1	20	989	1008	UAACUUCGUCUAGCUCGCCU	UGGUGGUCUAGACGAAGUUA	Cleavage	tRNA (Adenine-N(1)-)-methyltransferase non-catalytic subunit trm6 (AHRD V1 *-** C5JJB9_AJEDS); contains Interpro domain(s) IPR007316 Eukaryotic initiation factor 3, gamma subunit	1
sly-newmiR3	Solyc05g054740.2.1	High affinity sulfate transporter 2	3.0	8914	1	25	163	187	AGAAGGGGAGAUAGAUGAAGUUAGG	UUUCGCUUCAUCUUCUUCUCCUUCU	Translation	genomic_reference:SL2.50ch05 gene_region:63739210-63747859 transcript_region:SL2.50ch05:63739210..63747859+ go_terms:GO:0015381 functional_description:"High affinity sulfate transporter 2 (AHRD V1 **** SUT2_STYHA); contains Interpro domain(s) IPR001902 Sulphate anion transporter "	1
sly-newmiR3	Solyc06g007200.2.1	Methionine aminopeptidase	3.0	14.48	1	21	392	412	AACCCGUCUAUUUGACACCCC	GGGGUGUCAUAUAGAUGGCUU	Cleavage	genomic_reference:SL2.50ch06 gene_region:1270929-1276535 transcript_region:SL2.50ch06:1270929..1276535+ go_terms:GO:0003700 functional_description:"Methionine aminopeptidase (AHRD V1 **-- C5FF46_NANOT); contains Interpro domain(s) IPR004545 Proliferation-associated protein 1 "	1
sly-newmiR3	Solyc06g009670.2.1	DNAJ heat shock N-terminal domain-containing protein	3.0	15123	1	21	473	493	AGAAGGGGAGAUAGAUGAAGU	ACAUCAUCUACCUCUUCUUCU	Translation	genomic_reference:SL2.50ch06 gene_region:3613117-3615972 transcript_region:SL2.50ch06:3613117..3615972- go_terms:GO:0005488,GO:0031072 functional_description:"DNAJ heat shock N-terminal domain-containing protein (AHRD V1 ***- D7M452_ARALY); contains Interpro domain(s) IPR011990 Tetratricopeptide-like helical "	1
sly-newmiR3	Solyc06g043340.1.1	Unknown Protein	3.0	11173	1	20	585	604	UAACUUCGUCUAGCUCGCCU	AGGUAAGCUAGACGAAUUUA	Cleavage	Unknown Protein (AHRD V1)	1
sly-newmiR3	Solyc07g005400.2.1	Transcription factor	3.0	14.81	1	24	16	39	AGAAGGGGAGAUAGAUGAAGUUAG	UUCAUUUCUUCUAUCUUUCUUUCU	Cleavage	genomic_reference:SL2.50ch07 gene_region:309636-314079 transcript_region:SL2.50ch07:309636..314079+ go_terms:GO:0030528 functional_description:"Transcription factor (AHRD V1 *-** D6MKM4_9ASPA); contains Interpro domain(s) IPR011598 Helix-loop-helix DNA-binding "	1
sly-newmiR3	Solyc07g005890.2.1	ATP-dependent RNA helicase	2.5	13283	1	21	1190	1210	AGAAGGGGAGAUAGAUGAAGU	ACUUUAUCUAGUUUCCCUUCU	Translation	genomic_reference:SL2.50ch07 gene_region:729035-737605 transcript_region:SL2.50ch07:729035..737605- go_terms:GO:0008026,GO:0005524 functional_description:"ATP-dependent RNA helicase (AHRD V1 ***- A8NUN2_COPC7); contains Interpro domain(s) IPR011545 DNA/RNA helicase, DEAD/DEAH box type, N-terminal "	1
sly-newmiR3	Solyc07g048050.1.1	Dopamine beta-monooxygenase	3.0	16156	1	25	183	207	AGAAGGGGAGAUAGAUGAAGUUAGG	UUUUGGUUCAUUUAUAUCUCCUUCU	Translation	evidence_code:10F0H1E1IEG genomic_reference:SL2.50ch07 gene_region:56559012-56560223 transcript_region:SL2.50ch07:56559012..56560223- functional_description:"Dopamine beta-monooxygenase (AHRD V1 **-- B6SK92_MAIZE); contains Interpro domain(s) IPR007613 Protein of unknown function DUF568, DOMON-like "	1
sly-newmiR3	Solyc08g008490.2.1	WD-40 repeat protein	1.5	9692	1	20	2061	2080	AGAAGGGGAGAUAGAUGAAG	CUUCAACUGUCUCCCCUUCU	Cleavage	genomic_reference:SL2.50ch08 gene_region:2876847-2880673 transcript_region:SL2.50ch08:2876847..2880673- go_terms:GO:0004871 functional_description:"WD-40 repeat family protein (AHRD V1 **-- D7KS76_ARALY); contains Interpro domain(s) IPR020472 G-protein beta WD-40 repeat, region "	1
sly-newmiR3	Solyc08g079830.2.1	Cu/Zn-superoxide dismutase copper chaperone	3.0	17272	1	21	116	136	AGAAGGGGAGAUAGAUGAAGU	GUUUCUUCUAUUUCUUCUUCU	Cleavage	genomic_reference:SL2.50ch08 gene_region:60441494-60444511 transcript_region:SL2.50ch08:60441494..60444511- go_terms:GO:0016532 functional_description:"Cu/Zn-superoxide dismutase copper chaperone (AHRD V1 **** Q9BBU5_SOYBN); contains Interpro domain(s) IPR001424 Superoxide dismutase, copper/zinc binding "	1
sly-newmiR3	Solyc09g074080.1.1	Glycosyltransferase family GT8 protein	2.5	21205	1	20	116	135	AACCCGUCUAUUUGACACCC	AGGUGUCAGAUGGGCGGGUU	Cleavage	evidence_code:10F0H1E0IEG genomic_reference:SL2.50ch09 gene_region:61260136-61261200 transcript_region:SL2.50ch09:61260136..61261200- go_terms:GO:0016758 functional_description:"Glycosyltransferase family GT8 protein (AHRD V1 ***- D0ECQ6_POPDE); contains Interpro domain(s) IPR002495 Glycosyl transferase, family 8 "	1
sly-newmiR3	Solyc10g007170.1.1	Unknown Protein	1.5	24469	1	22	472	493	UAACUUCGUCUAGCUCGCCUUC	GAGGGCGAGCUUGACGAAGUUA	Translation	Unknown Protein (AHRD V1)	1
sly-newmiR3	Solyc11g010250.1.1	Avr9/Cf-9 rapidly elicited protein 75	3.0	5.14	1	22	126	147	AGAAGGGGAGAUAGAUGAAGUU	AAUUUCAUCUAUUCCUUCUUCU	Translation	evidence_code:10F1H1E1IEG genomic_reference:SL2.50ch11 gene_region:3317088-3317513 transcript_region:SL2.50ch11:3317088..3317513- functional_description:"Avr9/Cf-9 rapidly elicited protein 75 (AHRD V1 ***- Q9FQY9_TOBAC)"	1
sly-newmiR3	Solyc11g056640.1.1	Unknown Protein	2.0	9264	1	25	87	111	AGAAGGGGAGAUAGAUGAAGUUAGG	UUUCACUUCAUCAGUUUCCCCUUCU	Cleavage	evidence_code:10F0H1E1IEG genomic_reference:SL2.50ch11 gene_region:44980200-44984263 transcript_region:SL2.50ch11:44980200..44984263- functional_description:"Unknown Protein (AHRD V1)"	1
sly-newmiR3	Solyc12g010130.1.1	CBL-interacting protein kinase 7	3.0	16.55	1	20	222	241	UAACUUCGUCUAGCUCGCCU	AGUCGAGCUUCACGAAGUUA	Translation	CBL-interacting protein kinase 7 (AHRD V1 ***- A0MNJ4_POPTR); contains Interpro domain(s) IPR002290 Serine/threonine protein kinase	1
sly-newmiR3	Solyc12g038470.1.1	Unknown Protein	2.5	4638	1	24	119	142	AGAAGGGGAGAUAGAUGAAGUUAG	CUCUCUUCAUCUUUUUCUUCUUCU	Cleavage	evidence_code:10F0H0E0IEG genomic_reference:SL2.50ch12 gene_region:35791204-35792822 transcript_region:SL2.50ch12:35791204..35792822+ functional_description:"Unknown Protein (AHRD V1)"	1
sly-newmiR3	Solyc12g096940.1.1	CCT motif family protein	2.0	7145	1	22	654	674	AGAAGGGGAGAUAGAUGAAGUU	AUCUUCAUC-AUCUCCCCUUCU	Cleavage	evidence_code:10F0H1E0IEG genomic_reference:SL2.50ch12 gene_region:63994122-63995876 transcript_region:SL2.50ch12:63994122..63995876- functional_description:"CCT motif family protein (AHRD V1 *-*- B6TX69_MAIZE); contains Interpro domain(s) IPR010402 CCT domain "	1
sly-newmiR4	Solyc03g026120.2.1	Dehydration-responsive protein	3.0	18904	1	20	888	908	CUCCAAUCAGAGC-GGAACGU	GUGUUCCUGCUUUGAUUGGAG	Cleavage	Dehydration-responsive family protein (AHRD V1 **-- D7M5L0_ARALY); contains Interpro domain(s) IPR004159 Protein of unknown function DUF248, methyltransferase putative	1
sly-newmiR4	Solyc06g008980.2.1	Unknown Protein	3.0	20029	1	20	636	654	CUCCAAUCAGAGCGGAACGU	ACGUUCUGCUCUG-UUGGAG	Cleavage	Unknown Protein (AHRD V1)	1
sly-newmiR4	Solyc08g060970.2.1	Polygalacturonase	3.0	23.98	1	21	494	514	GUAUCCUCUCAUGGUUGACCG	UGGUCAACGAUGGUGGGAUAC	Cleavage	genomic_reference:SL2.50ch08 gene_region:43354428-43359171 transcript_region:SL2.50ch08:43354428..43359171- go_terms:GO:0004650 functional_description:"Polygalacturonase (AHRD V1 **-* Q9ZPI8_SOLLC); contains Interpro domain(s) IPR012334 Pectin lyase fold "	1
sly-newmiR6	Solyc02g082730.2.1	Rab gdp-dissociation inhibitor	3.0	10402	1	20	56	75	CAAAGUUUUUGGGUUCCGGG	CCUUGAAUCUAAAAAUUUUG	Cleavage	Rab gdp-dissociation inhibitor (AHRD V1 **** Q17D49_AEDAE); contains Interpro domain(s) IPR016664 Rab protein geranylgeranyltransferase component A, eukaryota	1
sly-newmiR6	Solyc03g097630.2.1	Palmitoyltransferase-like protein	3.0	15866	1	25	730	754	CAAAGUUUUUGGGUUCCGGGGGGAG	CAUCCUCCAGAACCAGAAAACUUUG	Translation	Palmitoyltransferase-like protein (AHRD V1 *-** C6YXK4_ORYSJ); contains Interpro domain(s) IPR001594 Zinc finger, DHHC-type	1
sly-newmiR6	Solyc07g065630.2.1	Ubiquitin-protein ligase 1	3.0	23.34	1	21	2688	2708	CAACACGGGGAAACUUACCAG	UUGGCAAAUUUCCUUGUGUUG	Cleavage	genomic_reference:SL2.50ch07 gene_region:64541438-64557682 transcript_region:SL2.50ch07:64541438..64557682+ go_terms:GO:0004842 functional_description:"Ubiquitin-protein ligase 1 (AHRD V1 **** D7KN29_ARALY); contains Interpro domain(s) IPR000569 HECT "	1
sly-newmiR8	Solyc02g088510.2.1	Saccharopine dehydrogenase	2.5	21172	1	20	241	260	AGUUUUGAAGUAUUGUGUCC	GGCCGUAAUACUUCGAAACU	Cleavage	genomic_reference:SL2.50ch02 gene_region:45161433-45165057 transcript_region:SL2.50ch02:45161433..45165057+ go_terms:GO:0008152 functional_description:"Saccharopine dehydrogenase (AHRD V1 ***- B6T3D2_MAIZE); contains Interpro domain(s) IPR005097 Saccharopine dehydrogenase "	1
sly-newmiR8	Solyc03g005630.2.1	Unknown Protein	3.0	16615	1	21	1368	1388	UACAACAAUCUCUACUCGCAU	GUGUGAGAAGAGAUUGUUGAA	Cleavage	Homology to unknown gene (AHRD V1 *--- Q01GH9_OSTTA); contains Interpro domain(s) IPR008528 Protein of unknown function DUF810	1
sly-newmiR8	Solyc03g117310.1.1	Sterile alpha motif homology	2.5	10893	1	20	600	619	AGUUUUGAAGUAUUGUGUCC	GGAUGCAAUGUUUCAAGACU	Cleavage	evidence_code:10F0H1E0IEG genomic_reference:SL2.50ch03 gene_region:60531877-60532509 transcript_region:SL2.50ch03:60531877..60532509- functional_description:"Jp18 (AHRD V1 ***- Q8H6R4_PONTR); contains Interpro domain(s) IPR010993 Sterile alpha motif homology "	1
sly-newmiR8	Solyc04g079790.2.1	30S ribosomal protein S9	3.0	16232	1	21	471	491	AGUUUUGAAGUAUUGUGUCCA	UGGAUUCAAUAUGUCAAAACU	Translation	genomic_reference:SL2.50ch04 gene_region:61710390-61712995 transcript_region:SL2.50ch04:61710390..61712995- go_terms:GO:0005840 functional_description:"30S ribosomal protein S9 (AHRD V1 *-*- B6SZ34_MAIZE); contains Interpro domain(s) IPR000754 Ribosomal protein S9 "	1
sly-newmiR8	Solyc05g015480.2.1	Cysteine desulfurase	3.0	14.41	1	20	1027	1046	AGUUUUGAAGUAUUGUGUCC	GGAAACAGUCCUUCGAAACU	Translation	genomic_reference:SL2.50ch05 gene_region:10696907-10698635 transcript_region:SL2.50ch05:10696907..10698635+ functional_description:"Cysteine desulfurase (AHRD V1 *-*- C1GS28_PARBA)"	1
sly-newmiR8	Solyc05g041110.1.1	Calcium-dependent protein kinase-like	3.0	14346	1	20	50	68	UACAACAAUCUCUACUCGCA	UGCGAGGAGA-AUUGUUGUA	Translation	Calcium-dependent protein kinase-like (AHRD V1 ***- Q9LET1_ARATH); contains Interpro domain(s) IPR017442 Serine/threonine protein kinase-related	1
sly-newmiR8	Solyc06g063230.2.1	Unknown Protein	3.0	15389	1	20	568	587	AGUUUUGAAGUAUUGUGUCC	CGGUACAAUAAUUCAAAACU	Translation	genomic_reference:SL2.50ch06 gene_region:36324899-36329501 transcript_region:SL2.50ch06:36324899..36329501+ functional_description:"Unknown Protein (AHRD V1)"	1
sly-newmiR8	Solyc07g032740.2.1	Aspartate aminotransferase	3.0	17912	1	21	1354	1374	AGUUUUGAAGUAUUGUGUCCA	UGGACAUAAUGUUUCGGAAUU	Cleavage	genomic_reference:SL2.50ch07 gene_region:40596737-40601885 transcript_region:SL2.50ch07:40596737..40601885- go_terms:GO:0004069 functional_description:"Aspartate aminotransferase (AHRD V1 **** A9PHH1_POPTR); contains Interpro domain(s) IPR000796 Aspartate/other aminotransferase "	1
sly-newmiR8	Solyc07g065620.2.1	Poly(A)-specific ribonuclease PARN-like protein	3.0	13955	1	20	1526	1545	AGUUUUGAAGUAUUGUGUCC	GGAUACAAAGCUUCAGAAUU	Cleavage	genomic_reference:SL2.50ch07 gene_region:64535444-64540160 transcript_region:SL2.50ch07:64535444..64540160- go_terms:GO:0004540 functional_description:"Poly(A)-specific ribonuclease PARN-like protein (AHRD V1 *-** D0N750_PHYIN); contains Interpro domain(s) IPR006941 Ribonuclease CAF1 "	1
sly-newmiR8	Solyc08g016050.2.1	Dedicator of cytokinesis family protein	2.5	24865	1	20	3540	3559	AGUUUUGAAGUAUUGUGUCC	GGAUAUGGUGCUUCAAAACU	Cleavage	genomic_reference:SL2.50ch08 gene_region:6509200-6527218 transcript_region:SL2.50ch08:6509200..6527218- go_terms:GO:0042802 functional_description:"Dedicator of cytokinesis family protein (AHRD V1 ***- A8P5S7_BRUMA); contains Interpro domain(s) IPR010703 Dedicator of cytokinesis "	1
sly-newmiR8	Solyc08g041740.1.1	Unknown Protein	3.0	15538	1	20	125	144	AGUUUUGAAGUAUUGUGUCC	GGACACAAGAUCUCAAAAUU	Translation	evidence_code:10F0H0E0IEG genomic_reference:SL2.50ch08 gene_region:27004311-27006086 transcript_region:SL2.50ch08:27004311..27006086+ functional_description:"Unknown Protein (AHRD V1)"	1
sly-newmiR8	Solyc10g083370.1.1	Unknown Protein	3.0	17815	1	20	43	62	AGUUUUGAAGUAUUGUGUCC	AGAUACAGUGCUUCAAAAUU	Cleavage	evidence_code:10F0H0E0IEG genomic_reference:SL2.50ch10 gene_region:62531020-62533609 transcript_region:SL2.50ch10:62531020..62533609+ functional_description:"Unknown Protein (AHRD V1)"	1
sly-newmiR8	Solyc12g009730.1.1	LRR receptor-like serine/threonine-protein kinase	3.0	14981	1	21	65	85	UACAACAAUCUCUACUCGCAU	AUGAGAGUAGGGAUUGCUGUA	Cleavage	LRR receptor-like serine/threonine-protein kinase, RLP	1
sly-newmiR8	Solyc12g009740.1.1	LRR receptor-like serine/threonine-protein kinase	2.5	19351	1	21	689	709	AGUUUUGAAGUAUUGUGUCCA	UUGAAACAAUGCUUCAAAACU	Cleavage	evidence_code:10F0H1E0IEG genomic_reference:SL2.50ch12 gene_region:2963809-2969615 transcript_region:SL2.50ch12:2963809..2969615+ go_terms:GO:0004675 functional_description:"LRR receptor-like serine/threonine-protein kinase, RLP"	1
sly-newmiR8	Solyc12g009750.1.1	LRR receptor-like serine/threonine-protein kinase	3.0	14981	1	21	65	85	UACAACAAUCUCUACUCGCAU	AUGAGAGUAGGGAUUGCUGUA	Cleavage	LRR receptor-like serine/threonine-protein kinase, RLP	1
sly-newmiR8	Solyc12g009770.1.1	LRR receptor-like serine/threonine-protein kinase	2.5	16225	1	21	701	721	AGUUUUGAAGUAUUGUGUCCA	UUGAAACAAUGCUUCAAAACU	Cleavage	evidence_code:10F0H1E0IEG genomic_reference:SL2.50ch12 gene_region:2986024-2989368 transcript_region:SL2.50ch12:2986024..2989368+ go_terms:GO:0016301 functional_description:"LRR receptor-like serine/threonine-protein kinase, RLP"	1
sly-newmiR8	Solyc12g013680.1.1	LRR receptor-like serine/threonine-protein kinase	2.5	13.24	1	21	563	583	AGUUUUGAAGUAUUGUGUCCA	UUGAAACAAUACUUCAGAACU	Cleavage	evidence_code:10F0H1E1IEG genomic_reference:SL2.50ch12 gene_region:4509060-4511957 transcript_region:SL2.50ch12:4509060..4511957- go_terms:GO:0016301 functional_description:"LRR receptor-like serine/threonine-protein kinase, RLP"	1
sly-newmiR8	Solyc12g095910.1.1	Vacuolar processing enzyme-3	3.0	19321	1	20	61	80	AGUUUUGAAGUAUUGUGUCC	GGACGUAAUGUUUUGAAACU	Cleavage	evidence_code:10F1H1E1IEG genomic_reference:SL2.50ch12 gene_region:63354423-63359472 transcript_region:SL2.50ch12:63354423..63359472+ go_terms:GO:0004197 functional_description:"Vacuolar processing enzyme-3 (AHRD V1 **-- Q852T0_TOBAC); contains Interpro domain(s) IPR001096 Peptidase C13, legumain "	1
sly-newmiR21	Solyc02g037550.2.1	Auxin efflux carrier family protein	2.5	18255	1	22	488	509	GGUGGAGCAUGUGGUUUAAUUC	GGAUUCAAUUACAUGCUCCACU	Cleavage	Auxin efflux carrier family protein (AHRD V1 **** D7KJ74_ARALY); contains Interpro domain(s) IPR004776 Auxin efflux carrier	1
sly-newmiR21	Solyc02g080630.2.1	Lactoylglutathione lyase	3.0	6663	1	20	51	70	GGUGGAGCAUGUGGUUUAAU	AUUCAACCACGUGUUCUAUC	Cleavage	Lactoylglutathione lyase (AHRD V1 ***- D2D330_GOSHI); contains Interpro domain(s) IPR004361 Glyoxalase I	1
sly-newmiR21	Solyc03g116460.2.1	Aspartate racemase	3.0	16232	1	21	1897	1917	GAACCUUACCAGGGCUUGACA	UGUUGAAUCCUGGUAAGGUUU	Cleavage	genomic_reference:SL2.50ch03 gene_region:59932809-59936469 transcript_region:SL2.50ch03:59932809..59936469- go_terms:GO:0008152 functional_description:"Aspartate racemase (AHRD V1 ***- D4XDK3_9BURK); contains Interpro domain(s) IPR001920 Asp/Glu racemase "	1
sly-newmiR21	Solyc05g009270.2.1	Fatty acid elongase 3-ketoacyl-CoA synthase	3.0	16938	1	21	1045	1065	GGUGGAGCAUGUGGUUUAAUU	AAUUGGACCACUUGUUCUACC	Translation	Fatty acid elongase 3-ketoacyl-CoA synthase (AHRD V1 **** Q6DUV5_BRANA); contains Interpro domain(s) IPR012392 Very-long-chain 3-ketoacyl-CoA synthase	1
sly-newmiR21	Solyc06g043020.1.1	Unknown Protein	2.5	20582	1	22	226	247	GAACCUUACCAGGGCUUGACAU	AUGUCAAGCCCUGAUAAAGUUC	Translation	evidence_code:10F0H0E0IEG genomic_reference:SL2.50ch06 gene_region:25504829-25507983 transcript_region:SL2.50ch06:25504829..25507983+ functional_description:"ORF137 (AHRD V1 *-*- A4QMB2_PINKO)"	1
sly-newmiR21	Solyc06g053190.2.1	GTPase activating-like protein	3.0	18955	1	22	1717	1738	GGUGGAGCAUGUGGUUUAAUUC	GGAUUAGGCAGCGUGCUCCACC	Cleavage	GTPase activating-like protein (AHRD V1 **-- Q9SG14_ARATH); contains Interpro domain(s) IPR000195 RabGAP/TBC	1
sly-newmiR21	Solyc07g020910.1.1	T24D18.4 (Fragment)	3.0	18492	1	20	355	374	GGUGGAGCAUGUGGUUUAAU	CUUGCACCACAUGCUUCACC	Cleavage	T24D18.4 (Fragment) (AHRD V1 ***- Q0WPH2_ARATH)	1
sly-newmiR21	Solyc08g082970.2.1	Fas-associated factor 1-like protein	3.0	23612	1	20	1284	1303	GAACCUUACCAGGGCUUGAC	CUCAAGUUUUGGUAAGGUUU	Cleavage	genomic_reference:SL2.50ch08 gene_region:62766921-62770902 transcript_region:SL2.50ch08:62766921..62770902+ functional_description:"Fas-associated factor 1-like protein (AHRD V1 **-- Q5DJU1_CAPAN); contains Interpro domain(s) IPR006577 UAS "	1
sly-newmiR21	Solyc10g009390.2.1	Cytochrome P450	3.0	8391	1	22	201	222	GGUGGAGCAUGUGGUUUAAUUC	GAAUUAAACAACAUGUUUCAUU	Cleavage	Cytochrome P450	1
sly-newmiR21	Solyc10g024320.1.1	Lon protease homolog	3.0	23734	1	22	313	334	GGUGGAGCAUGUGGUUUAAUUC	GCAUUGAACCGCAAGUUCUACC	Translation	Lon protease homolog (AHRD V1 ***- B9I6Z6_POPTR); contains Interpro domain(s) IPR004815 Peptidase S16, ATP-dependent protease La	1
sly-newmiR21	Solyc10g081530.1.1	V-type proton ATPase subunit d 1	2.5	14739	1	22	241	262	GGUGGAGCAUGUGGUUUAAUUC	GAGUUCAACCACAUGCUCUGCC	Cleavage	V-type proton ATPase subunit d 1 (AHRD V1 ***- D3PHZ2_9MAXI); contains Interpro domain(s) IPR016727 ATPase, V0 complex, subunit D	1
sly-newmiR21	Solyc12g042260.1.1	Low affinity nitrate transporter	2.5	18.91	1	22	89	110	GGUGGAGCAUGUGGUUUAAUUC	GGAUUAAGCCACGUGUUUCGCC	Cleavage	Low affinity nitrate transporter (AHRD V1 **** Q0VH24_MAIZE); contains Interpro domain(s) IPR000109 TGF-beta receptor, type I/II extracellular region	1
sly-newmiR22	Solyc01g088460.2.1	Unknown Protein	3.0	19501	1	22	272	293	GUUUGCAUAUGUCAGGAGCUUU	GGAGUUCCUGACCUGUGUAAAU	Translation	genomic_reference:SL2.50ch01 gene_region:75025327-75027408 transcript_region:SL2.50ch01:75025327..75027408+ functional_description:"Unknown Protein (AHRD V1)"	1
sly-newmiR22	Solyc01g101100.2.1	Receptor-like protein kinase	3.0	16502	1	20	1270	1288	GUUUGCAUAUGUCAGGAGCU	GGCUCCUGA-AUAUGCAAAU	Translation	genomic_reference:SL2.50ch01 gene_region:82707636-82712173 transcript_region:SL2.50ch01:82707636..82712173- go_terms:GO:0006468 functional_description:"Receptor-like protein kinase (AHRD V1 ***- Q9LYS5_ARATH); contains Interpro domain(s) IPR002290 Serine/threonine protein kinase "	1
sly-newmiR22	Solyc04g025390.1.1	Unknown Protein	3.0	19.71	1	22	81	102	GUUUGCAUAUGUCAGGAGCUUU	GAAGUUUGUUACAUAUGCAAAC	Cleavage	evidence_code:10F0H0E0IEG genomic_reference:SL2.50ch04 gene_region:19658374-19659936 transcript_region:SL2.50ch04:19658374..19659936- functional_description:"Unknown Protein (AHRD V1)"	1
sly-newmiR22	Solyc04g054170.2.1	CPR5 (Fragment)	1.5	18858	1	20	754	773	AGCUGCUGACCUAUGGAUUC	GAAUCAAUAGGUCGGCAGCU	Cleavage	CPR5 (Fragment) (AHRD V1 *-*- B0ZWT2_ARATH)	1
sly-newmiR22	Solyc08g068010.1.1	Zinc finger FYVE domain containing 26	2.5	20651	1	20	3450	3469	GUUUGCAUAUGUCAGGAGCU	AGUUCUUGAUAUGUGCAAGC	Cleavage	evidence_code:10F0H1E1IEG genomic_reference:SL2.50ch08 gene_region:54281098-54304777 transcript_region:SL2.50ch08:54281098..54304777- functional_description:"Zinc finger FYVE domain containing 26 (AHRD V1 *-*- B9EJ71_MOUSE); contains Interpro domain(s) IPR013105 Tetratricopeptide TPR2 "	1
sly-newmiR22	Solyc08g068010.1.1	Zinc finger FYVE domain containing 26	2.5	20651	1	20	3450	3469	GUUUGCAUAUGUCAGGAGCU	AGUUCUUGAUAUGUGCAAGC	Cleavage	Zinc finger FYVE domain containing 26 (AHRD V1 *-*- B9EJ71_MOUSE); contains Interpro domain(s) IPR013105 Tetratricopeptide TPR2	1
sly-newmiR22	Solyc09g059620.2.1	SAM domain family protein	3.0	20102	1	20	558	577	GUUUGCAUAUGUCAGGAGCU	GGCUCCUGAAAUAAGCAAAC	Translation	genomic_reference:SL2.50ch09 gene_region:50519658-50529728 transcript_region:SL2.50ch09:50519658..50529728- go_terms:GO:0016757 functional_description:"SAM domain family protein (AHRD V1 **-- B6TMA1_MAIZE); contains Interpro domain(s) IPR001660 Sterile alpha motif SAM "	1
sly-newmiR22	Solyc12g014540.1.1	Lysine-specific demethylase 5C	3.0	14593	1	21	2387	2407	GUUUGCAUAUGUCAGGAGCUU	AACCUCUUUACAUAUGCAAAU	Cleavage	evidence_code:10F0H1E1IEG genomic_reference:SL2.50ch12 gene_region:5523526-5533996 transcript_region:SL2.50ch12:5523526..5533996- go_terms:GO:0003677,GO:0008270 functional_description:"Lysine-specific demethylase 5C (AHRD V1 *--- KDM5C_HUMAN); contains Interpro domain(s) IPR011011 Zinc finger, FYVE/PHD-type "	1
sly-newmiR22	Solyc12g014570.1.1	Glycerophosphoryl diester phosphodiesterase family protein	3.0	17566	1	22	1419	1440	GUUUGCAUAUGUCAGGAGCUUU	GGAAUUCUUGACAUAUGCAAAA	Cleavage	evidence_code:10F0H1E1IEG genomic_reference:SL2.50ch12 gene_region:5569788-5576277 transcript_region:SL2.50ch12:5569788..5576277+ go_terms:GO:0006629,GO:0006071 functional_description:"Glycerophosphoryl diester phosphodiesterase family protein (AHRD V1 ***- D7MKI0_ARALY); contains Interpro domain(s) IPR017946 PLC-like phosphodiesterase, TIM beta/alpha-barrel domain "	1
sly-newmiR22	Solyc12g098960.1.1	Receptor-like protein kinase	3.0	17623	1	20	726	744	GUUUGCAUAUGUCAGGAGCU	AGCUCCUGA-GUAUGCAAAU	Translation	evidence_code:10F0H1E1IEG genomic_reference:SL2.50ch12 gene_region:64645950-64648526 transcript_region:SL2.50ch12:64645950..64648526+ go_terms:GO:0006468 functional_description:"Receptor-like protein kinase (AHRD V1 ***- Q9LYS5_ARATH); contains Interpro domain(s) IPR002290 Serine/threonine protein kinase "	1
sly-newmiR25	Solyc03g115360.2.1	40S ribosomal protein S19-like	2.5	6567	1	23	690	712	CGCUCAGUGAUAAAGGAGGUAGG	UUUGCUUCCUUUAUCUCUGAGUG	Cleavage	genomic_reference:SL2.50ch03 gene_region:59143720-59146034 transcript_region:SL2.50ch03:59143720..59146034+ go_terms:GO:0005840 functional_description:"40S ribosomal protein S19-like (AHRD V1 ***- Q2VCJ6_SOLTU); contains Interpro domain(s) IPR001266 Ribosomal protein S19e "	1
sly-newmiR26	Solyc06g051500.2.1	Unknown Protein	3.0	16827	1	20	443	462	GCGGUACCAAAUCGAGGCAA	UCGUCUCAAUUUGGUACUGC	Cleavage	genomic_reference:SL2.50ch06 gene_region:31468227-31469294 transcript_region:SL2.50ch06:31468227..31469294+ functional_description:"Unknown Protein (AHRD V1)"	1
sly-newmiR26	Solyc06g051510.2.1	Kinase family protein	3.0	16827	1	20	274	293	GCGGUACCAAAUCGAGGCAA	UCGUCUCAAUUUGGUACUGC	Cleavage	genomic_reference:SL2.50ch06 gene_region:31468396-31473115 transcript_region:SL2.50ch06:31468396..31473115+ go_terms:GO:0006468 functional_description:"Kinase family protein (AHRD V1 ***- D7KRI5_ARALY); contains Interpro domain(s) IPR002290 Serine/threonine protein kinase "	1
sly-newmiR31	Solyc06g065260.2.1	Receptor like kinase	3.0	13.06	1	20	3075	3094	GGAGUAAUGAUUAACAGGGA	UCCCUGUUGAUAGUUGCUCU	Translation	Receptor like kinase, RLK	1
sly-newmiR31	Solyc07g056470.2.1	Glutathione S-transferase-like protein	2.0	8979	1	20	1708	1727	GGAGUAAUGAUUAACAGGGA	UCUUUGUUAAUCCUUACUCC	Cleavage	Glutathione S-transferase-like protein (AHRD V1 **** Q8GVD1_SOLLC); contains Interpro domain(s) IPR004046 Glutathione S-transferase, C-terminal	1
sly-newmiR31	Solyc10g039340.1.1	Unknown Protein	2.0	2061	1	20	51	70	GGAGUAAUGAUUAACAGGGA	UCCUUGUUUAUCAUUAUUCC	Cleavage	Unknown Protein (AHRD V1)	1
sly-newmiR33	Solyc01g091710.2.1	F-box family protein	3.0	14987	1	21	1567	1587	UGCAAAGGUAAAGUGAAAGCG	UGCUUCUACUUUGCUUUUGCG	Cleavage	genomic_reference:SL2.50ch01 gene_region:77067916-77072922 transcript_region:SL2.50ch01:77067916..77072922+ functional_description:"F-box family protein (AHRD V1 ***- B9IC68_POPTR)"	1
sly-newmiR33	Solyc01g105350.1.1	UDP-glucuronosyltransferase	2.5	8.8	1	20	119	138	UGCAAAGGUAAAGUGAAAGC	GCUUUCACAUAACCUUUGUA	Translation	evidence_code:10F0H1E0IEG genomic_reference:SL2.50ch01 gene_region:85309480-85311558 transcript_region:SL2.50ch01:85309480..85311558+ go_terms:GO:0015020 functional_description:"UDP-glucuronosyltransferase (AHRD V1 **-* Q5UB81_ARATH); contains Interpro domain(s) IPR002213 UDP-glucuronosyl/UDP-glucosyltransferase "	1
sly-newmiR33	Solyc01g110700.2.1	Unknown Protein	3.0	16617	1	20	84577	84596	UGCAAAGGUAAAGUGAAAGC	GCUUUUGCUUUAUCUUUGUC	Cleavage	genomic_reference:SL2.50ch01 gene_region:89071526-89315619 transcript_region:SL2.50ch01:89071526..89315619- functional_description:"Unknown Protein (AHRD V1)"	1
sly-newmiR33	Solyc01g111180.2.1	Unknown Protein	3.0	16617	1	20	54866	54885	UGCAAAGGUAAAGUGAAAGC	GCUUUUGCUUUAUCUUUGUC	Cleavage	genomic_reference:SL2.50ch01 gene_region:89072019-89286640 transcript_region:SL2.50ch01:89072019..89286640- functional_description:"Unknown Protein (AHRD V1)"	1
sly-newmiR33	Solyc02g084810.2.1	Unknown Protein	3.0	18993	1	23	741	763	AGACCUGGUUUACCACAUGCGAU	GUUCCAUGUGAGAAACCAGGUCU	Cleavage	Unknown Protein (AHRD V1)	1
sly-newmiR33	Solyc04g055190.2.1	Glycerol uptake protein 1	3.0	5198	1	21	222	242	UGCAAAGGUAAAGUGAAAGCG	CCCUUUCAUUUUACCUUUUCA	Cleavage	genomic_reference:SL2.50ch04 gene_region:52946594-52955402 transcript_region:SL2.50ch04:52946594..52955402+ go_terms:GO:0008374,GO:0005515 functional_description:"Glycerol uptake protein 1 (AHRD V1 **-- B3LHF0_YEAS1); contains Interpro domain(s) IPR004299 Membrane bound O-acyl transferase, MBOAT "	1
sly-newmiR33	Solyc07g056590.2.1	Polyadenylate-binding protein 1	3.0	18509	1	22	942	963	UGCAAAGGUAAAGUGAAAGCGA	UCGCCUUCGCUUUGCCUUUGUG	Cleavage	genomic_reference:SL2.50ch07 gene_region:61723085-61730619 transcript_region:SL2.50ch07:61723085..61730619+ go_terms:GO:0005515,GO:0003723 functional_description:"Polyadenylate-binding protein 1 (AHRD V1 *-** B0WMK0_CULQU); contains Interpro domain(s) IPR012677 Nucleotide-binding, alpha-beta plait "	1
sly-newmiR33	Solyc09g009310.1.1	Unknown Protein	3.0	15074	1	20	555	574	UGCAAAGGUAAAGUGAAAGC	GCUUACUUUUUACUUUUGCA	Cleavage	evidence_code:10F0H0E0IEG genomic_reference:SL2.50ch09 gene_region:2691716-2692873 transcript_region:SL2.50ch09:2691716..2692873+ functional_description:"Unknown Protein (AHRD V1); contains Interpro domain(s) IPR005174 Protein of unknown function DUF295 "	1
sly-newmiR33	Solyc11g010310.1.1	ATP dependent RNA helicase	3.0	20158	1	22	1451	1472	UGCAAAGGUAAAGUGAAAGCGA	UCGCCAUUGCUUUACCUUUGCA	Cleavage	evidence_code:10F0H1E1IEG genomic_reference:SL2.50ch11 gene_region:3393422-3400263 transcript_region:SL2.50ch11:3393422..3400263+ go_terms:GO:0004386,GO:0008026,GO:0005524,GO:0008270,GO:0003723,GO:0005622 functional_description:"ATP dependent RNA helicase (AHRD V1 *-*- B8BR58_THAPS); contains Interpro domain(s) IPR014001 DEAD-like helicase, N-terminal "	1
sly-newmiR34	Solyc01g111180.2.1	Unknown Protein	3.0	13979	1	22	90026	90047	CCACAUGCGAUCAAAGGGUUCA	UAAACUUUUGGGUUGCAUGUGG	Cleavage	Unknown Protein (AHRD V1)	1
sly-newmiR34	Solyc04g078590.2.1	Receptor like kinase	3.0	24903	1	22	641	662	AACCCUUUGAUCGCAUGUGGUA	UACCCGUUGCGAUCAAAGGGUU	Cleavage	genomic_reference:SL2.50ch04 gene_region:60868289-60871189 transcript_region:SL2.50ch04:60868289..60871189+ go_terms:GO:0004674 functional_description:"Receptor like kinase, RLK"	1
sly-newmiR34	Solyc05g045940.1.1	Unknown Protein	2.5	20729	1	20	145	164	AACCCUUUGAUCGCAUGUGG	CUAUAUGCAAUCAAGGGGUU	Cleavage	evidence_code:10F0H0E0IEG genomic_reference:SL2.50ch05 gene_region:56857146-56857711 transcript_region:SL2.50ch05:56857146..56857711+ functional_description:"Unknown Protein (AHRD V1)"	1
sly-newmiR34	Solyc11g065810.1.1	Resistance protein fragment	2.5	21546	1	20	178	197	CCACAUGCGAUCAAAGGGUU	AACCUUUCGGUUGCAUGUGG	Cleavage	Lrr, resistance protein fragment	1
sly-newmiR34	Solyc11g072180.1.1	Ngg1 interacting factor 3 like 1 binding protein 1 isoform 1	3.0	18071	1	20	120	139	CCACAUGCGAUCAAAGGGUU	UGCCCUUUUAUUGCAUGUGG	Cleavage	Ngg1 interacting factor 3 like 1 binding protein 1 isoform 1 (AHRD V1 ***- B6TWV0_MAIZE); contains Interpro domain(s) IPR018018 Tho complex subunit 7	1
sly-newmiR35	Solyc00g008110.1.1	Unknown Protein	3.0	14411	1	22	530	551	GAUGAUAAAAUAUUGCAUCUGA	UCGGGUGUGACAUUUUAUCAUC	Cleavage	evidence_code:10F0H0E0IEG genomic_reference:SL2.50ch00 gene_region:7657802-7661224 transcript_region:SL2.50ch00:7657802..7661224- functional_description:"Unknown Protein (AHRD V1)"	1
sly-newmiR35	Solyc01g011100.2.1	Phospholipid-transporting ATPase	3.0	11763	1	20	3101	3120	GAUGAUAAAAUAUUGCAUCU	AUAUGUAAUAUCUUGUCAUC	Translation	genomic_reference:SL2.50ch01 gene_region:7606130-7621713 transcript_region:SL2.50ch01:7606130..7621713+ go_terms:GO:0004012 functional_description:"Phospholipid-transporting ATPase (AHRD V1 **** B6JZB6_SCHJY); contains Interpro domain(s) IPR006539 ATPase, P-type, phospholipid-translocating, flippase "	1
sly-newmiR35	Solyc01g034030.1.1	Unknown Protein	3.0	15043	1	22	299	320	GAUGAUAAAAUAUUGCAUCUGA	UGAGAAGGAAUGUUUUAUCAUU	Cleavage	evidence_code:10F0H0E0IEG genomic_reference:SL2.50ch01 gene_region:35725251-35725619 transcript_region:SL2.50ch01:35725251..35725619- functional_description:"Unknown Protein (AHRD V1)"	1
sly-newmiR35	Solyc01g094680.2.1	Signal peptide peptidase	2.5	21254	1	20	1237	1256	GUGCCGUGAUGAUUAAUGCA	UGCAUUGAUCAUCACGGUUC	Cleavage	Signal peptide peptidase (AHRD V1 **** Q9MA44_ARATH); contains Interpro domain(s) IPR007369 Peptidase A22B, signal peptide peptidase	1
sly-newmiR35	Solyc01g110700.2.1	Unknown Protein	3.0	10967	1	26	130797	130822	GAUGAUAAAAUAUUGCAUCUGAGCCU	AAGUACAGAUGCCAUAUCUUAUCAUA	Translation	genomic_reference:SL2.50ch01 gene_region:89071526-89315619 transcript_region:SL2.50ch01:89071526..89315619- functional_description:"Unknown Protein (AHRD V1)"	1
sly-newmiR35	Solyc01g111180.2.1	Unknown Protein	3.0	10967	1	26	101086	101111	GAUGAUAAAAUAUUGCAUCUGAGCCU	AAGUACAGAUGCCAUAUCUUAUCAUA	Translation	genomic_reference:SL2.50ch01 gene_region:89072019-89286640 transcript_region:SL2.50ch01:89072019..89286640- functional_description:"Unknown Protein (AHRD V1)"	1
sly-newmiR35	Solyc02g049090.1.1	Unknown Protein	3.0	11867	1	20	282	301	GAUGAUAAAAUAUUGCAUCU	AGAAGUAAUGUUUUGUUAUC	Cleavage	evidence_code:10F0H0E0IEG genomic_reference:SL2.50ch02 gene_region:24258814-24260845 transcript_region:SL2.50ch02:24258814..24260845- functional_description:"Unknown Protein (AHRD V1)"	1
sly-newmiR35	Solyc03g083170.2.1	At5g24280-like protein	2.0	14741	1	20	732	751	GAUGAUAAAAUAUUGCAUCU	AGAUACAUUAUUUUAUCAUC	Cleavage	genomic_reference:SL2.50ch03 gene_region:46548883-46556816 transcript_region:SL2.50ch03:46548883..46556816+ go_terms:GO:0005515 functional_description:"At5g24280-like protein (Fragment) (AHRD V1 *-*- Q3YI82_ARALY)"	1
sly-newmiR35	Solyc03g098150.2.1	Kinase family protein	3.0	16439	1	20	729	748	GAUGAUAAAAUAUUGCAUCU	AGAUGUAAUAAUUAAUCAUC	Translation	genomic_reference:SL2.50ch03 gene_region:53924547-53934622 transcript_region:SL2.50ch03:53924547..53934622+ go_terms:GO:0006468 functional_description:"Kinase family protein (AHRD V1 ***- D7KRI5_ARALY); contains Interpro domain(s) IPR002290 Serine/threonine protein kinase "	1
sly-newmiR35	Solyc04g064640.2.1	RAG1-activating protein 1 homolog	3.0	15983	1	23	106	128	GUGCCGUGAUGAUUAAUGCAUAA	UGGUGUAUUACUCUUCAUGGCAC	Translation	RAG1-activating protein 1 homolog (AHRD V1 **-- R1AP1_DICDI); contains Interpro domain(s) IPR018179 RAG1-activating protein 1 homologue	1
sly-newmiR35	Solyc04g080930.2.1	Peroxisome biogenesis factor 10	3.0	21449	1	26	969	994	GAUGAUAAAAUAUUGCAUCUGAGCCU	GGUCUGAGACGUAGUAGUUUAUCAUC	Translation	genomic_reference:SL2.50ch04 gene_region:62570449-62575544 transcript_region:SL2.50ch04:62570449..62575544- go_terms:GO:0008022 functional_description:"Peroxisome biogenesis factor 10 (AHRD V1 **-- B9U2H6_TOBAC); contains Interpro domain(s) IPR006845 Pex, N-terminal "	1
sly-newmiR35	Solyc06g062800.2.1	ATP-dependent RNA helicase eIF4A	3.0	11.24	1	23	54	76	GUGCCGUGAUGAUUAAUGCAUAA	UUUUUUACUAAUCAUCAUGGCAC	Cleavage	ATP-dependent RNA helicase eIF4A (AHRD V1 ***- A8PG49_COPC7); contains Interpro domain(s) IPR011545 DNA/RNA helicase, DEAD/DEAH box type, N-terminal	1
sly-newmiR35	Solyc07g005960.2.1	Serine carboxypeptidase K10B2.2	2.5	15626	1	22	1622	1643	GAUGAUAAAAUAUUGCAUCUGA	UGAGUUGUAAGAUUUUAUCAUC	Cleavage	genomic_reference:SL2.50ch07 gene_region:793300-799520 transcript_region:SL2.50ch07:793300..799520- go_terms:GO:0042802,GO:0004185 functional_description:"Serine carboxypeptidase K10B2.2 (AHRD V1 **** B6TM29_MAIZE); contains Interpro domain(s) IPR001563 Peptidase S10, serine carboxypeptidase "	1
sly-newmiR35	Solyc09g020020.1.1	Ulp1 protease family C-terminal catalytic domain containing protein	3.0	15.43	1	21	311	331	GAUGAUAAAAUAUUGCAUCUG	UGGAUGUCAUAUUUUAUUAUU	Cleavage	evidence_code:10F0H0E0IEG genomic_reference:SL2.50ch09 gene_region:18311056-18313361 transcript_region:SL2.50ch09:18311056..18313361+ functional_description:"Ulp1 protease family C-terminal catalytic domain containing protein (AHRD V1 ***- Q60D46_SOLDE)"	1
sly-newmiR36	Solyc02g078640.2.1	Microtubule associated protein	3.0	22.55	1	21	3025	3045	AGGGGCGCGAGACAACUCUCU	GGAGAGUUGUUUGGUGCUCUU	Translation	Microtubule associated protein (AHRD V1 *--* A8J2Q6_CHLRE); contains Interpro domain(s) IPR011989 Armadillo-like helical	1
sly-newmiR36	Solyc06g084530.2.1	Katanin p60 ATPase-containing subunit A-like 1	3.0	13066	1	20	14	33	GGGAGAAGGGGUGCCUCCUC	GACGAGGCUCCUCUUCUUCC	Cleavage	genomic_reference:SL2.50ch06 gene_region:45903153-45921388 transcript_region:SL2.50ch06:45903153..45921388+ go_terms:GO:0006508,GO:0005524,GO:0017111 functional_description:"Katanin p60 ATPase-containing subunit A-like 1 (AHRD V1 *--- KATL1_MOUSE); contains Interpro domain(s) IPR003959 ATPase, AAA-type, core "	1
sly-newmiR36	Solyc08g080270.2.1	3&apos-phosphoadenosine 5&apos-phosphosulfate transporter 1	2.5	15256	1	20	912	931	AGGGGCGCGAGACAACUCUC	GGGAAUUGUUUCGCGCCUCU	Cleavage	3&apos-phosphoadenosine 5&apos-phosphosulfate transporter 1 (AHRD V1 **** B2BMP5_CANFA); contains Interpro domain(s) IPR013657 UAA transporter	1
sly-newmiR36	Solyc11g039860.1.1	Unknown Protein	1.0	21579	1	20	19	38	GGGAGAAGGGGUGCCUCCUC	GUGGAGGCACCCCUUCUCCC	Cleavage	evidence_code:10F0H0E0IEG genomic_reference:SL2.50ch11 gene_region:26773982-26774183 transcript_region:SL2.50ch11:26773982..26774183+ functional_description:"Unknown Protein (AHRD V1)"	1
sly-newmiR37	Solyc04g081070.2.1	Heat shock protein DnaJ domain protein	3.0	17673	1	20	1217	1236	GGUCUGCCGAAGCUGUGGGA	UUCAGCAGCUUCAGCAGACC	Cleavage	genomic_reference:SL2.50ch04 gene_region:62709760-62714561 transcript_region:SL2.50ch04:62709760..62714561- go_terms:GO:0005515 functional_description:"Heat shock protein DnaJ domain protein (AHRD V1 *--- B2J6V8_NOSP7); contains Interpro domain(s) IPR001623 Heat shock protein DnaJ, N-terminal "	1
sly-newmiR37	Solyc05g010650.2.1	U-box domain-containing protein	2.0	10012	1	27	78	104	GGUCUGCCGAAGCUGUGGGAUGUAAAA	UUUUACCUCCCACAGCUUCGACAGAUC	Cleavage	genomic_reference:SL2.50ch05 gene_region:4861481-4865874 transcript_region:SL2.50ch05:4861481..4865874- go_terms:GO:0005488,GO:0000151 functional_description:"U-box domain-containing protein (AHRD V1 *-*- Q1ENX4_MUSAC); contains Interpro domain(s) IPR011989 Armadillo-like helical "	1
sly-newmiR37	Solyc12g008750.1.1	Splicing factor U2AF subunit	3.0	18295	1	20	669	688	GGUCUGCCGAAGCUGUGGGA	UCUUACAGCUUCUGCAGGUC	Cleavage	evidence_code:10F0H1E1IEG genomic_reference:SL2.50ch12 gene_region:2109108-2115828 transcript_region:SL2.50ch12:2109108..2115828+ go_terms:GO:0003676,GO:0005634,GO:0000166 functional_description:"Splicing factor U2AF subunit (AHRD V1 ***- C5FT14_NANOT); contains Interpro domain(s) IPR006529 U2 snRNP auxilliary factor, large subunit, splicing factor "	1
sly-newmiR38	Solyc01g094920.2.1	Receptor-like kinase	3.0	14714	1	21	1092	1112	UGGAGAAGCCAGGUACCUAUU	AAUAGGUUGCUGGCUUCUCCU	Cleavage	Receptor-like kinase (AHRD V1 ***- C6ZRN8_SOYBN)	1
sly-newmiR38	Solyc02g038650.1.1	Tetratricopeptide repeat protein 5	3.0	15109	1	20	1072	1091	UGGGUAAUCUGGUAGAAAUU	AAAUUCUAUCAGAUUGCCCU	Cleavage	evidence_code:10F0H0E0IEG genomic_reference:SL2.50ch02 gene_region:21947209-21953205 transcript_region:SL2.50ch02:21947209..21953205+ go_terms:GO:0005488 functional_description:"Tetratricopeptide repeat protein 5 (AHRD V1 *-*- TTC5_MOUSE); contains Interpro domain(s) IPR011990 Tetratricopeptide-like helical "	1
sly-newmiR38	Solyc02g065110.2.1	Protein serine/threonine kinase	3.0	16406	1	20	1078	1097	UGGGUAAUCUGGUAGAAAUU	AAUUAUUACCAGAUGACCCA	Cleavage	genomic_reference:SL2.50ch02 gene_region:30847497-30852710 transcript_region:SL2.50ch02:30847497..30852710- go_terms:GO:0006468 functional_description:"Protein serine/threonine kinase (AHRD V1 *-*- D3BP85_POLPA); contains Interpro domain(s) IPR002290 Serine/threonine protein kinase "	1
sly-newmiR38	Solyc09g074620.2.1	Unknown Protein	3.0	12015	1	21	709	729	UGGGUAAUCUGGUAGAAAUUG	CAGUUUUUGCCUGAUUACUCA	Translation	genomic_reference:SL2.50ch09 gene_region:61937997-61940486 transcript_region:SL2.50ch09:61937997..61940486- functional_description:"Unknown Protein (AHRD V1)"	1
sly-newmiR38	Solyc09g090730.1.1	Ammonium transporter	3.0	23608	1	21	1145	1165	UGGGUAAUCUGGUAGAAAUUG	UAAUUUUUACCGGGUUAUUCG	Cleavage	evidence_code:10F0H1E1IEG genomic_reference:SL2.50ch09 gene_region:65513401-65514873 transcript_region:SL2.50ch09:65513401..65514873- go_terms:GO:0015398 functional_description:"Ammonium transporter (AHRD V1 **** Q09J80_9ROSI); contains Interpro domain(s) IPR001905 Ammonium transporter "	1
sly-newmiR38	Solyc12g099740.1.1	Regulator of chromosome condensation domain-containing protein	3.0	21727	1	21	1353	1373	UGGGUAAUCUGGUAGAAAUUG	CAAUUUUUGCCAGGUUACUUG	Cleavage	evidence_code:10F0H1E1IEG genomic_reference:SL2.50ch12 gene_region:65098639-65103409 transcript_region:SL2.50ch12:65098639..65103409- go_terms:GO:0008270 functional_description:"Regulator of chromosome condensation domain-containing protein (AHRD V1 *--- D3BDN0_POLPA); contains Interpro domain(s) IPR009091 Regulator of chromosome condensation/beta-lactamase-inhibitor protein II "	1
sly-newmiR39	Solyc01g010440.2.1	Unknown Protein	3.0	21663	1	20	80	99	CGGGUGACGGAGAAUUAGGG	CCUUAUUUCUCCGUCAUCCC	Cleavage	Unknown Protein (AHRD V1)	1
sly-newmiR39	Solyc03g082790.2.1	Extensin-like protein Dif54	3.0	7043	1	21	600	620	CGGGUGACGGAGAAUUAGGGU	ACUAUAAAUCUCCGUCACCUG	Cleavage	Extensin-like protein Dif54 (AHRD V1 *-*- Q43505_SOLLC)	1
sly-newmiR40	Solyc02g088480.2.1	T7.1 protein	3.0	12836	1	21	284	304	AGUGAGACGAUGGGGGAUAAG	CUAGUCCCUCAUUGUCUCAUU	Cleavage	genomic_reference:SL2.50ch02 gene_region:45143427-45147253 transcript_region:SL2.50ch02:45143427..45147253+ functional_description:"T7.1 protein (AHRD V1 *-*- Q9FZE6_ARATH); contains Interpro domain(s) IPR008581 Protein of unknown function DUF863, plant "	1
sly-newmiR40	Solyc12g062450.1.1	Unknown Protein	2.0	12453	1	21	7	27	AGUGAGACGAUGGGGGAUAAG	CUCAUCCCCCAUCAUCUCACU	Cleavage	evidence_code:10F0H0E0IEG genomic_reference:SL2.50ch12 gene_region:50652690-50653684 transcript_region:SL2.50ch12:50652690..50653684- functional_description:"Unknown Protein (AHRD V1)"	1
sly-newmiR42	Solyc02g037550.2.1	Auxin efflux carrier family protein	2.5	18255	1	22	488	509	GGUGGAGCAUGUGGUUUAAUUC	GGAUUCAAUUACAUGCUCCACU	Cleavage	genomic_reference:SL2.50ch02 gene_region:21802644-21806318 transcript_region:SL2.50ch02:21802644..21806318- go_terms:GO:0009672 functional_description:"Auxin efflux carrier family protein (AHRD V1 **** D7KJ74_ARALY); contains Interpro domain(s) IPR004776 Auxin efflux carrier "	1
sly-newmiR42	Solyc02g080630.2.1	Lactoylglutathione lyase	3.0	6663	1	20	51	70	GGUGGAGCAUGUGGUUUAAU	AUUCAACCACGUGUUCUAUC	Cleavage	genomic_reference:SL2.50ch02 gene_region:39392539-39397791 transcript_region:SL2.50ch02:39392539..39397791- go_terms:GO:0046872 functional_description:"Lactoylglutathione lyase (AHRD V1 ***- D2D330_GOSHI); contains Interpro domain(s) IPR004361 Glyoxalase I "	1
sly-newmiR42	Solyc05g009270.2.1	Fatty acid elongase 3-ketoacyl-CoA synthase	3.0	16938	1	21	1045	1065	GGUGGAGCAUGUGGUUUAAUU	AAUUGGACCACUUGUUCUACC	Translation	genomic_reference:SL2.50ch05 gene_region:3413778-3416600 transcript_region:SL2.50ch05:3413778..3416600- go_terms:GO:0009922 functional_description:"Fatty acid elongase 3-ketoacyl-CoA synthase (AHRD V1 **** Q6DUV5_BRANA); contains Interpro domain(s) IPR012392 Very-long-chain 3-ketoacyl-CoA synthase "	1
sly-newmiR42	Solyc06g053190.2.1	GTPase activating-like protein	3.0	18955	1	24	1715	1738	GGUGGAGCAUGUGGUUUAAUUCGA	UAGGAUUAGGCAGCGUGCUCCACC	Cleavage	genomic_reference:SL2.50ch06 gene_region:32408377-32414109 transcript_region:SL2.50ch06:32408377..32414109- go_terms:GO:0005622 functional_description:"GTPase activating-like protein (AHRD V1 **-- Q9SG14_ARATH); contains Interpro domain(s) IPR000195 RabGAP/TBC "	1
sly-newmiR42	Solyc07g020910.1.1	T24D18.4 (Fragment)	3.0	18492	1	20	355	374	GGUGGAGCAUGUGGUUUAAU	CUUGCACCACAUGCUUCACC	Cleavage	evidence_code:10F0H0E0IEG genomic_reference:SL2.50ch07 gene_region:14618942-14619641 transcript_region:SL2.50ch07:14618942..14619641+ functional_description:"T24D18.4 (Fragment) (AHRD V1 ***- Q0WPH2_ARATH)"	1
sly-newmiR42	Solyc10g009390.2.1	Cytochrome P450	3.0	8391	1	24	199	222	GGUGGAGCAUGUGGUUUAAUUCGA	UAGAAUUAAACAACAUGUUUCAUU	Cleavage	genomic_reference:SL2.50ch10 gene_region:3453235-3456027 transcript_region:SL2.50ch10:3453235..3456027+ go_terms:GO:0019825 functional_description:"Cytochrome P450"	1
sly-newmiR42	Solyc10g024320.1.1	Lon protease homolog	3.0	23734	1	23	312	334	GGUGGAGCAUGUGGUUUAAUUCG	UGCAUUGAACCGCAAGUUCUACC	Translation	evidence_code:10F0H1E1IEG genomic_reference:SL2.50ch10 gene_region:13247058-13273748 transcript_region:SL2.50ch10:13247058..13273748+ go_terms:GO:0008236 functional_description:"Lon protease homolog (AHRD V1 ***- B9I6Z6_POPTR); contains Interpro domain(s) IPR004815 Peptidase S16, ATP-dependent protease La "	1
sly-newmiR42	Solyc10g081530.1.1	V-type proton ATPase subunit d 1	2.5	14739	1	23	240	262	GGUGGAGCAUGUGGUUUAAUUCG	UGAGUUCAACCACAUGCUCUGCC	Cleavage	evidence_code:10F1H1E1IEG genomic_reference:SL2.50ch10 gene_region:61897645-61902538 transcript_region:SL2.50ch10:61897645..61902538- go_terms:GO:0033179,GO:0033177 functional_description:"V-type proton ATPase subunit d 1 (AHRD V1 ***- D3PHZ2_9MAXI); contains Interpro domain(s) IPR016727 ATPase, V0 complex, subunit D "	1
sly-newmiR42	Solyc12g042260.1.1	Low affinity nitrate transporter	2.5	18.91	1	24	87	110	GGUGGAGCAUGUGGUUUAAUUCGA	UGGGAUUAAGCCACGUGUUUCGCC	Cleavage	evidence_code:10F0H1E0IEG genomic_reference:SL2.50ch12 gene_region:42858864-42860542 transcript_region:SL2.50ch12:42858864..42860542- go_terms:GO:0080054,GO:0042936 functional_description:"Low affinity nitrate transporter (AHRD V1 **** Q0VH24_MAIZE); contains Interpro domain(s) IPR000109 TGF-beta receptor, type I/II extracellular region "	1
sly-newmiR44	Solyc01g067530.2.1	GTPase obg	2.5	7895	1	21	697	717	UCCCCUUCAAACAGAUUGUCA	UGGUGAUGUGUUUGAAGGGGA	Cleavage	GTPase obg (AHRD V1 ***- D5XBC9_THEPJ); contains Interpro domain(s) IPR014100 GTP-binding protein Obg/CgtA	1
sly-newmiR44	Solyc01g105580.1.1	Hydroxycinnamoyl CoA quinate transferase 2	3.0	17239	1	21	1226	1246	UCCCCUUCAAACAGAUUGUCA	UAACAAUUUGUUUGAAGGAGA	Cleavage	Hydroxycinnamoyl CoA quinate transferase 2 (AHRD V1 **-* D8L7F0_CYNSC); contains Interpro domain(s) IPR003480 Transferase	1
sly-newmiR44	Solyc02g083280.2.1	Thiosulfate sulfurtransferase/rhodanese-like domain-containing protein 1	2.5	2251	1	21	41	61	UGAGAACUGGAAGGGGGAUUG	CAAUCUCCCUUUCAUUUCUCA	Cleavage	genomic_reference:SL2.50ch02 gene_region:41305686-41308404 transcript_region:SL2.50ch02:41305686..41308404+ go_terms:GO:0004792 functional_description:"Thiosulfate sulfurtransferase/rhodanese-like domain-containing protein 1 (AHRD V1 *--* TSTD1_HUMAN); contains Interpro domain(s) IPR001763 Rhodanese-like "	1
sly-newmiR44	Solyc03g065330.1.1	Unknown Protein	3.0	6715	1	20	506	526	UGAGAACUGG-AAGGGGGAUU	AAUCUCCCUUAUCAGUUCUCA	Translation	evidence_code:10F0H0E0IEG genomic_reference:SL2.50ch03 gene_region:38794760-38796029 transcript_region:SL2.50ch03:38794760..38796029- functional_description:"Unknown Protein (AHRD V1)"	1
sly-newmiR44	Solyc04g009540.1.1	50S ribosomal protein L10	2.0	5789	1	21	86	107	UGAGAACUGGAA-GGGGGAUUG	UAAUCCCCCAUUCCAGUUCUCA	Cleavage	evidence_code:10F1H1E1IEG genomic_reference:SL2.50ch04 gene_region:2950915-2951604 transcript_region:SL2.50ch04:2950915..2951604+ go_terms:GO:0003735,GO:0005515 functional_description:"50S ribosomal protein L10 (AHRD V1 ***- B6SUJ0_MAIZE); contains Interpro domain(s) IPR001790 Ribosomal protein L10 "	1
sly-newmiR44	Solyc04g014650.2.1	Receptor like kinase	3.0	24569	1	20	514	533	UCCCCUUCAAACAGAUUGUC	GAGAAUCAGCUUGAAGGGGA	Translation	Receptor like kinase, RLK	1
sly-newmiR44	Solyc05g005640.2.1	PHD finger family protein / methyl-CpG binding domain-containing protein	3.0	17125	1	20	3319	3338	UGAGAACUGGAAGGGGGAUU	AAUGCUUCUUCUGGUUCUCA	Cleavage	genomic_reference:SL2.50ch05 gene_region:467377-478907 transcript_region:SL2.50ch05:467377..478907- go_terms:GO:0008327 functional_description:"PHD finger family protein / methyl-CpG binding domain-containing protein (ISS) (AHRD V1 *--* Q01B57_OSTTA); contains Interpro domain(s) IPR019787 Zinc finger, PHD-finger "	1
sly-newmiR44	Solyc05g052160.2.1	Translocase of chloroplast 34	3.0	11354	1	21	944	964	UGAGAACUGGAAGGGGGAUUG	CAAUUUCCCUUCUGGUUCUCC	Cleavage	genomic_reference:SL2.50ch05 gene_region:61599303-61602074 transcript_region:SL2.50ch05:61599303..61602074- go_terms:GO:0005525,GO:0003924 functional_description:"Translocase of chloroplast 34 (AHRD V1 **-- B6TBT7_MAIZE); contains Interpro domain(s) IPR005688 Chloroplast protein import component Toc34 "	1
sly-newmiR44	Solyc05g052160.2.1	Translocase of chloroplast 34	3.0	11354	1	21	944	964	UGAGAACUGGAAGGGGGAUUG	CAAUUUCCCUUCUGGUUCUCC	Cleavage	Translocase of chloroplast 34 (AHRD V1 **-- B6TBT7_MAIZE); contains Interpro domain(s) IPR005688 Chloroplast protein import component Toc34	1
sly-newmiR44	Solyc07g052220.1.1	Unknown Protein	3.0	13197	1	20	131	150	UCCCCUUCAAACAGAUUGUC	GACGAUUUGGUAGAAGGGGA	Translation	Unknown Protein (AHRD V1)	1
sly-newmiR44	Solyc10g007480.2.1	Dtdp-glucose 4 6-dehydratase	3.0	17046	1	20	1269	1288	UGAGAACUGGAAGGGGGAUU	AAUCCCCUUUUAAGUUCUUG	Translation	genomic_reference:SL2.50ch10 gene_region:1823864-1827007 transcript_region:SL2.50ch10:1823864..1827007- go_terms:GO:0010280 functional_description:"Dtdp-glucose 4 6-dehydratase (AHRD V1 *-*- B8C5W5_THAPS); contains Interpro domain(s) IPR016040 NAD(P)-binding domain "	1
sly-newmiR44	Solyc10g012470.1.1	Unknown Protein	1.5	10096	1	21	105	125	UGAGAACUGGAAGGGGGAUUG	CAAUCCCCCUUAUAGUUCUCA	Translation	evidence_code:10F0H0E0IEG genomic_reference:SL2.50ch10 gene_region:5317219-5318553 transcript_region:SL2.50ch10:5317219..5318553+ functional_description:"Unknown Protein (AHRD V1)"	1
sly-newmiR44	Solyc11g007780.1.1	Guanine nucleotide-binding protein subunit beta-like protein	3.0	19851	1	21	743	763	UCCCCUUCAAACAGAUUGUCA	UGACAAUCAGUUUGGACGGGA	Cleavage	Guanine nucleotide-binding protein subunit beta-like protein (AHRD V1 *--* GBLP_TRYBR); contains Interpro domain(s) IPR017986 WD40 repeat, region	1
sly-newmiR44	Solyc12g036370.1.1	Unknown Protein	2.5	6562	1	21	6	26	UGAGAACUGGAAGGGGGAUUG	UAAUUUUCCUUCAAGUUCUCA	Translation	evidence_code:10F0H0E0IEG genomic_reference:SL2.50ch12 gene_region:30863717-30865051 transcript_region:SL2.50ch12:30863717..30865051+ functional_description:"Unknown Protein (AHRD V1)"	1
sly-newmiR45	Solyc06g084530.2.1	Katanin p60 ATPase-containing subunit A-like 1	3.0	13066	1	20	14	33	GGGAGAAGGGGUGCCUCCUC	GACGAGGCUCCUCUUCUUCC	Cleavage	genomic_reference:SL2.50ch06 gene_region:45903153-45921388 transcript_region:SL2.50ch06:45903153..45921388+ go_terms:GO:0006508,GO:0005524,GO:0017111 functional_description:"Katanin p60 ATPase-containing subunit A-like 1 (AHRD V1 *--- KATL1_MOUSE); contains Interpro domain(s) IPR003959 ATPase, AAA-type, core "	1
sly-newmiR45	Solyc11g039860.1.1	Unknown Protein	1.0	21579	1	20	19	38	GGGAGAAGGGGUGCCUCCUC	GUGGAGGCACCCCUUCUCCC	Cleavage	evidence_code:10F0H0E0IEG genomic_reference:SL2.50ch11 gene_region:26773982-26774183 transcript_region:SL2.50ch11:26773982..26774183+ functional_description:"Unknown Protein (AHRD V1)"	1
sly-newmiR51	Solyc02g037550.2.1	Auxin efflux carrier family protein	2.5	18255	1	22	488	509	GGUGGAGCAUGUGGUUUAAUUC	GGAUUCAAUUACAUGCUCCACU	Cleavage	Auxin efflux carrier family protein (AHRD V1 **** D7KJ74_ARALY); contains Interpro domain(s) IPR004776 Auxin efflux carrier	1
sly-newmiR51	Solyc02g080630.2.1	Lactoylglutathione lyase	3.0	6663	1	20	51	70	GGUGGAGCAUGUGGUUUAAU	AUUCAACCACGUGUUCUAUC	Cleavage	Lactoylglutathione lyase (AHRD V1 ***- D2D330_GOSHI); contains Interpro domain(s) IPR004361 Glyoxalase I	1
sly-newmiR51	Solyc03g116460.2.1	Aspartate racemase	3.0	16232	1	21	1897	1917	GAACCUUACCAGGGCUUGACA	UGUUGAAUCCUGGUAAGGUUU	Cleavage	genomic_reference:SL2.50ch03 gene_region:59932809-59936469 transcript_region:SL2.50ch03:59932809..59936469- go_terms:GO:0008152 functional_description:"Aspartate racemase (AHRD V1 ***- D4XDK3_9BURK); contains Interpro domain(s) IPR001920 Asp/Glu racemase "	1
sly-newmiR51	Solyc05g009270.2.1	Fatty acid elongase 3-ketoacyl-CoA synthase	3.0	16938	1	21	1045	1065	GGUGGAGCAUGUGGUUUAAUU	AAUUGGACCACUUGUUCUACC	Translation	Fatty acid elongase 3-ketoacyl-CoA synthase (AHRD V1 **** Q6DUV5_BRANA); contains Interpro domain(s) IPR012392 Very-long-chain 3-ketoacyl-CoA synthase	1
sly-newmiR51	Solyc06g043020.1.1	ORF137	2.5	20582	1	22	226	247	GAACCUUACCAGGGCUUGACAU	AUGUCAAGCCCUGAUAAAGUUC	Translation	evidence_code:10F0H0E0IEG genomic_reference:SL2.50ch06 gene_region:25504829-25507983 transcript_region:SL2.50ch06:25504829..25507983+ functional_description:"ORF137 (AHRD V1 *-*- A4QMB2_PINKO)"	1
sly-newmiR51	Solyc06g053190.2.1	GTPase activating-like protein	3.0	18955	1	22	1717	1738	GGUGGAGCAUGUGGUUUAAUUC	GGAUUAGGCAGCGUGCUCCACC	Cleavage	GTPase activating-like protein (AHRD V1 **-- Q9SG14_ARATH); contains Interpro domain(s) IPR000195 RabGAP/TBC	1
sly-newmiR51	Solyc07g020910.1.1	T24D18.4 (Fragment)	3.0	18492	1	20	355	374	GGUGGAGCAUGUGGUUUAAU	CUUGCACCACAUGCUUCACC	Cleavage	T24D18.4 (Fragment) (AHRD V1 ***- Q0WPH2_ARATH)	1
sly-newmiR51	Solyc08g082970.2.1	Fas-associated factor 1-like protein	3.0	23612	1	20	1284	1303	GAACCUUACCAGGGCUUGAC	CUCAAGUUUUGGUAAGGUUU	Cleavage	genomic_reference:SL2.50ch08 gene_region:62766921-62770902 transcript_region:SL2.50ch08:62766921..62770902+ functional_description:"Fas-associated factor 1-like protein (AHRD V1 **-- Q5DJU1_CAPAN); contains Interpro domain(s) IPR006577 UAS "	1
sly-newmiR51	Solyc10g009390.2.1	Cytochrome P450	3.0	8391	1	22	201	222	GGUGGAGCAUGUGGUUUAAUUC	GAAUUAAACAACAUGUUUCAUU	Cleavage	Cytochrome P450	1
sly-newmiR51	Solyc10g024320.1.1	Lon protease homolog	3.0	23734	1	23	312	334	GGUGGAGCAUGUGGUUUAAUUCG	UGCAUUGAACCGCAAGUUCUACC	Translation	Lon protease homolog (AHRD V1 ***- B9I6Z6_POPTR); contains Interpro domain(s) IPR004815 Peptidase S16, ATP-dependent protease La	1
sly-newmiR51	Solyc10g081530.1.1	V-type proton ATPase subunit d 1	2.5	14739	1	23	240	262	GGUGGAGCAUGUGGUUUAAUUCG	UGAGUUCAACCACAUGCUCUGCC	Cleavage	V-type proton ATPase subunit d 1 (AHRD V1 ***- D3PHZ2_9MAXI); contains Interpro domain(s) IPR016727 ATPase, V0 complex, subunit D	1
sly-newmiR51	Solyc12g042260.1.1	Low affinity nitrate transporter	2.5	18.91	1	22	89	110	GGUGGAGCAUGUGGUUUAAUUC	GGAUUAAGCCACGUGUUUCGCC	Cleavage	Low affinity nitrate transporter (AHRD V1 **** Q0VH24_MAIZE); contains Interpro domain(s) IPR000109 TGF-beta receptor, type I/II extracellular region	1
sly-newmiR56	Solyc01g067530.2.1	GTPase obg	2.5	7895	1	21	697	717	UCCCCUUCAAACAGAUUGUCA	UGGUGAUGUGUUUGAAGGGGA	Cleavage	GTPase obg (AHRD V1 ***- D5XBC9_THEPJ); contains Interpro domain(s) IPR014100 GTP-binding protein Obg/CgtA	1
sly-newmiR56	Solyc01g105580.1.1	Hydroxycinnamoyl CoA quinate transferase 2	3.0	17239	1	21	1226	1246	UCCCCUUCAAACAGAUUGUCA	UAACAAUUUGUUUGAAGGAGA	Cleavage	Hydroxycinnamoyl CoA quinate transferase 2 (AHRD V1 **-* D8L7F0_CYNSC); contains Interpro domain(s) IPR003480 Transferase	1
sly-newmiR56	Solyc02g083280.2.1	Thiosulfate sulfurtransferase/rhodanese-like domain-containing protein 1	2.5	2251	1	21	41	61	UGAGAACUGGAAGGGGGAUUG	CAAUCUCCCUUUCAUUUCUCA	Cleavage	genomic_reference:SL2.50ch02 gene_region:41305686-41308404 transcript_region:SL2.50ch02:41305686..41308404+ go_terms:GO:0004792 functional_description:"Thiosulfate sulfurtransferase/rhodanese-like domain-containing protein 1 (AHRD V1 *--* TSTD1_HUMAN); contains Interpro domain(s) IPR001763 Rhodanese-like "	1
sly-newmiR56	Solyc03g065330.1.1	Unknown Protein	3.0	6715	1	20	506	526	UGAGAACUGG-AAGGGGGAUU	AAUCUCCCUUAUCAGUUCUCA	Translation	evidence_code:10F0H0E0IEG genomic_reference:SL2.50ch03 gene_region:38794760-38796029 transcript_region:SL2.50ch03:38794760..38796029- functional_description:"Unknown Protein (AHRD V1)"	1
sly-newmiR56	Solyc04g009540.1.1	50S ribosomal protein L10	2.0	5789	1	21	86	107	UGAGAACUGGAA-GGGGGAUUG	UAAUCCCCCAUUCCAGUUCUCA	Cleavage	evidence_code:10F1H1E1IEG genomic_reference:SL2.50ch04 gene_region:2950915-2951604 transcript_region:SL2.50ch04:2950915..2951604+ go_terms:GO:0003735,GO:0005515 functional_description:"50S ribosomal protein L10 (AHRD V1 ***- B6SUJ0_MAIZE); contains Interpro domain(s) IPR001790 Ribosomal protein L10 "	1
sly-newmiR56	Solyc04g014650.2.1	Receptor like kinase	3.0	24569	1	20	514	533	UCCCCUUCAAACAGAUUGUC	GAGAAUCAGCUUGAAGGGGA	Translation	Receptor like kinase, RLK	1
sly-newmiR56	Solyc05g005640.2.1	PHD finger family protein / methyl-CpG binding domain-containing protein	3.0	17125	1	20	3319	3338	UGAGAACUGGAAGGGGGAUU	AAUGCUUCUUCUGGUUCUCA	Cleavage	genomic_reference:SL2.50ch05 gene_region:467377-478907 transcript_region:SL2.50ch05:467377..478907- go_terms:GO:0008327 functional_description:"PHD finger family protein / methyl-CpG binding domain-containing protein (ISS) (AHRD V1 *--* Q01B57_OSTTA); contains Interpro domain(s) IPR019787 Zinc finger, PHD-finger "	1
sly-newmiR56	Solyc05g052160.2.1	Translocase of chloroplast 34	3.0	11354	1	21	944	964	UGAGAACUGGAAGGGGGAUUG	CAAUUUCCCUUCUGGUUCUCC	Cleavage	genomic_reference:SL2.50ch05 gene_region:61599303-61602074 transcript_region:SL2.50ch05:61599303..61602074- go_terms:GO:0005525,GO:0003924 functional_description:"Translocase of chloroplast 34 (AHRD V1 **-- B6TBT7_MAIZE); contains Interpro domain(s) IPR005688 Chloroplast protein import component Toc34 "	1
sly-newmiR56	Solyc07g052220.1.1	Unknown Protein	3.0	13197	1	20	131	150	UCCCCUUCAAACAGAUUGUC	GACGAUUUGGUAGAAGGGGA	Translation	Unknown Protein (AHRD V1)	1
sly-newmiR56	Solyc10g007480.2.1	Dtdp-glucose 4 6-dehydratase	3.0	17046	1	20	1269	1288	UGAGAACUGGAAGGGGGAUU	AAUCCCCUUUUAAGUUCUUG	Translation	genomic_reference:SL2.50ch10 gene_region:1823864-1827007 transcript_region:SL2.50ch10:1823864..1827007- go_terms:GO:0010280 functional_description:"Dtdp-glucose 4 6-dehydratase (AHRD V1 *-*- B8C5W5_THAPS); contains Interpro domain(s) IPR016040 NAD(P)-binding domain "	1
sly-newmiR56	Solyc10g012470.1.1	Unknown Protein	1.5	10096	1	21	105	125	UGAGAACUGGAAGGGGGAUUG	CAAUCCCCCUUAUAGUUCUCA	Translation	evidence_code:10F0H0E0IEG genomic_reference:SL2.50ch10 gene_region:5317219-5318553 transcript_region:SL2.50ch10:5317219..5318553+ functional_description:"Unknown Protein (AHRD V1)"	1
sly-newmiR56	Solyc11g007780.1.1	Guanine nucleotide-binding protein subunit beta-like protein	3.0	19851	1	21	743	763	UCCCCUUCAAACAGAUUGUCA	UGACAAUCAGUUUGGACGGGA	Cleavage	Guanine nucleotide-binding protein subunit beta-like protein (AHRD V1 *--* GBLP_TRYBR); contains Interpro domain(s) IPR017986 WD40 repeat, region	1
sly-newmiR56	Solyc12g036370.1.1	Unknown Protein	2.5	6562	1	21	6	26	UGAGAACUGGAAGGGGGAUUG	UAAUUUUCCUUCAAGUUCUCA	Translation	evidence_code:10F0H0E0IEG genomic_reference:SL2.50ch12 gene_region:30863717-30865051 transcript_region:SL2.50ch12:30863717..30865051+ functional_description:"Unknown Protein (AHRD V1)"	1
sly-newmiR61	Solyc03g115360.2.1	40S ribosomal protein S19-like	2.5	6567	1	22	691	712	CGCUCAGUGAUAAAGGAGGUAG	UUGCUUCCUUUAUCUCUGAGUG	Cleavage	40S ribosomal protein S19-like (AHRD V1 ***- Q2VCJ6_SOLTU); contains Interpro domain(s) IPR001266 Ribosomal protein S19e	1
sly-newmiR62	Solyc00g005840.2.1	Thioredoxin family protein	3.0	14095	1	20	745	764	UGGUAGAAAUUGAAAGAUGG	CCGUAUUUCCAUUUCUACCG	Translation	Thioredoxin family protein (AHRD V1 ***- D7MCJ1_ARALY); contains Interpro domain(s) IPR015467 Thioredoxin, core	1
sly-newmiR62	Solyc01g098810.2.1	Heat shock protein-like protein	3.0	15211	1	20	64	83	UGGUAGAAAUUGAAAGAUGG	CCAUCUUUGGAUUUUUGCCG	Cleavage	Heat shock protein-like protein (AHRD V1 ***- Q84KA6_CUCME); contains Interpro domain(s) IPR008978 HSP20-like chaperone	1
sly-newmiR62	Solyc04g005830.2.1	Single-stranded nucleic acid binding R3H domain protein	3.0	14289	1	21	181	201	UGGUAGAAAUUGAAAGAUGGU	GCCCUCUUUCAGAUUCUGCCA	Translation	Single-stranded nucleic acid binding R3H domain protein (AHRD V1 **-- B5W372_SPIMA); contains Interpro domain(s) IPR003593 ATPase, AAA+ type, core	1
sly-newmiR62	Solyc04g054400.2.1	Short-chain dehydrogenase/reductase	2.0	19209	1	21	881	901	UGGUAGAAAUUGAAAGAUGGU	ACCAUCUUCCAAUUUUUAUCA	Cleavage	Short-chain dehydrogenase/reductase SDR (AHRD V1 **** C6PMQ2_9CLOT); contains Interpro domain(s) IPR002347 Glucose/ribitol dehydrogenase	1
sly-newmiR62	Solyc04g055260.2.1	Carboxyl methyltransferase	2.5	10008	1	21	394	414	UGGUAGAAAUUGAAAGAUGGU	ACCAUUUUUCGAUUGCUACCA	Cleavage	Carboxyl methyltransferase (AHRD V1 **** Q70T29_BIXOR); contains Interpro domain(s) IPR005299 SAM dependent carboxyl methyltransferase	1
sly-newmiR62	Solyc05g026080.2.1	Glycine-rich protein	2.5	20209	1	20	2416	2435	UGAUCUCACAUAUAUGCCAA	CUGGUAUGUAUGUGGGAUCA	Cleavage	genomic_reference:SL2.50ch05 gene_region:39724055-39730748 transcript_region:SL2.50ch05:39724055..39730748+ functional_description:"Glycine-rich protein (AHRD V1 ***- D7M9M4_ARALY)"	1
sly-newmiR62	Solyc06g052070.2.1	WD-40 repeat protein	2.5	16111	1	21	1550	1570	UGGUAGAAAUUGAAAGAUGGU	ACUGGCUUUCAGUUUCUACCA	Cleavage	WD-40 repeat family protein (AHRD V1 ***- D7MSZ0_ARALY); contains Interpro domain(s) IPR020472 G-protein beta WD-40 repeat, region	1
sly-newmiR62	Solyc07g062140.2.1	Alpha alpha-trehalose-phosphate synthase	2.5	1119	1	20	37	56	UGGUAGAAAUUGAAAGAUGG	CUAUCUUUCAAUUUUAACCA	Cleavage	Alpha alpha-trehalose-phosphate synthase (AHRD V1 **** D0NRZ0_PHYIN); contains Interpro domain(s) IPR012766 Alpha,alpha-trehalose-phosphate synthase	1
sly-newmiR62	Solyc09g059080.1.1	Unknown Protein	3.0	11925	1	21	77	97	UGGUAGAAAUUGAAAGAUGGU	AACAUGUUUCAAUUUCUAUCG	Cleavage	Unknown Protein (AHRD V1)	1
sly-newmiR62	Solyc09g064440.2.1	ABC transporter C family member 5	2.5	22.73	1	21	1174	1194	UGAUCUCACAUAUAUGCCAAG	UUGGGCAUGCAUGUGAGAUCA	Cleavage	genomic_reference:SL2.50ch09 gene_region:57309683-57320332 transcript_region:SL2.50ch09:57309683..57320332+ go_terms:GO:0015431 functional_description:"ABC transporter C family member 5 (AHRD V1 **-- AB5C_ARATH); contains Interpro domain(s) IPR001140 ABC transporter, transmembrane region "	1
sly-newmiR62	Solyc12g088010.1.1	Aberrant pollen transmission 1	3.0	18259	1	20	3264	3283	UGGUAGAAAUUGAAAGAUGG	UCUUUUUUCAAUUUCUGCUA	Cleavage	Aberrant pollen transmission 1 (AHRD V1 **-- Q4JQG0_MAIZE); contains Interpro domain(s) IPR019443 Protein of unknown function FMP27, domain-6, C-terminal	1
sly-newmiR63	Solyc03g115360.2.1	40S ribosomal protein S19-like	2.5	6567	1	24	689	712	CGCUCAGUGAUAAAGGAGGUAGGG	UUUUGCUUCCUUUAUCUCUGAGUG	Cleavage	40S ribosomal protein S19-like (AHRD V1 ***- Q2VCJ6_SOLTU); contains Interpro domain(s) IPR001266 Ribosomal protein S19e	1
