# Supplementary material for: Identification of Stress Associated microRNAs in Solanum lycopersicum by High-Throughput Sequencing
Source: Genes (Basel). 2019 Jun 21;10(6):475. doi: 10.3390/genes10060475 (PMC6627569; doi:10.3390/genes10060475)
Supplement: Supplementary file 1 [file genes-10-00475-s001.zip › Table_S8.xlsx]

## Sheet: CPB
Differential expressed miRNAs, targets, GO terms and target description. CPB larvae attack
miRNA	Target identification	GO term	Target description
sly-miR171a	Solyc01g090950.2.1	GO:0005634 GO:0051301 GO:0010492 GO:0006355 GO:0048768 GO:0006351 GO:0006355 GO:0043565 GO:0003700	GRAS family transcription factor
sly-miR171a	Solyc02g085600.1.1	GO:0003700	GRAS family transcription factor
sly-miR171a	Solyc08g078800.1.1	GO:0003700	GRAS family transcription factor
sly-miR171a	Solyc08g081890.2.1	GO:0015431	Multidrug resistance protein ABC transporter family
sly-miR171a	Solyc09g011070.1.1	GO:0016301	Receptor like protein kinase
sly-miR9471a-3p	Solyc03g111100.1.1		AtIII18x5-like protein (Fragment)
sly-newmiR33-3p	Solyc01g091710.2.1	GO:0005515	F-box family protein
sly-newmiR6-3p	Solyc02g082730.2.1	GO:0017137	Rab gdp-dissociation inhibitor
sly-newmiR6-3p	Solyc03g097630.2.1	GO:0016409	Palmitoyltransferase-like protein
sly-newmiR6-3p	Solyc07g065630.2.1	GO:0004842	Ubiquitin-protein ligase 1
sly-newmiR33-3p	Solyc01g105350.1.1	GO:0015020	UDP-glucuronosyltransferase
sly-newmiR33-3p	Solyc01g110700.2.1		Unknown Protein
sly-newmiR33-3p	Solyc02g084810.2.1	GO:0016021	Unknown Protein
sly-newmiR33-3p	Solyc04g055190.2.1	O:0008374 GO:0005515 GO:0008374 GO:0005515	Glycerol uptake protein 1
sly-newmiR33-3p	Solyc07g056590.2.1	GO:0005773 GO:0003723 GO:0005515 GO:0003723 GO:0005515	Polyadenylate-binding protein 1
sly-newmiR36-3p	Solyc02g078640.2.1	GO:0008017	Microtubule associated protein
sly-newmiR36-3p	Solyc06g084530.2.1	GO:0005524	Katanin p60 ATPase-containing subunit A-like 1
sly-newmiR36-3p	Solyc06g084530.2.1	GO:0005524	Katanin p60 ATPase-containing subunit A-like 1
sly-newmiR36-3p	Solyc08g080270.2.1	GO:0046964	3&apos-phosphoadenosine 5&apos-phosphosulfate transporter 1
sly-newmiR36-3p	Solyc11g039860.1.1		Unknown Protein
sly-newmiR38-3p	Solyc01g094920.2.1	GO:0016021	Receptor-like kinase
sly-newmiR38-3p	Solyc02g038650.1.1	GO:0005488	Tetratricopeptide repeat protein 5
sly-newmiR38-3p	Solyc02g065110.2.1	GO:0006468	Protein serine/threonine kinase
sly-newmiR38-3p	Solyc09g074620.2.1		Unknown Protein
sly-newmiR38-3p	Solyc09g090730.1.1	GO:0015398	Ammonium transporter
sly-newmiR38-3p	Solyc12g099740.1.1	GO:0008270	Regulator of chromosome condensation domain-containing protein

## Sheet: P. syringae
Differential expressed miRNAs, targets, GO terms and target description. P. syringae infection
miRNA	Target identification	GO term	Target description
ath-miR172c	Solyc01g090460.2.1	GO:0043565	Homeobox-leucine zipper protein
ath-miR172c	Solyc01g108180.2.1	GO:0034046	Pentatricopeptide repeat-containing protein
ath-miR172c	Solyc02g064960.2.1	GO:0003677	AP2-like ethylene-responsive transcription factor
ath-miR172c	Solyc02g093150.2.1	GO:0003677	AP2-like ethylene-responsive transcription factor
ath-miR172c	Solyc03g044300.2.1	GO:0003677	AP2-like ethylene-responsive transcription factor
ath-miR172c	Solyc03g097410.1.1	GO:0004428	Inositol-tetrakisphosphate 1-kinase 1
ath-miR172c	Solyc03g118870.2.1	GO:0006355	Octicosapeptide/Phox/Bem1p domain-containing protein
ath-miR172c	Solyc04g049800.2.1	GO:0003677	AP2-like ethylene-responsive transcription factor
ath-miR172c	Solyc06g075510.2.1	GO:0003677	AP2-like ethylene-responsive transcription factor
ath-miR172c	Solyc06g082880.1.1	GO:0034046	Pentatricopeptide repeat-containing protein
ath-miR172c	Solyc07g063770.2.1	GO:0019199	Serine/threonine kinase receptor
ath-miR172c	Solyc09g007260.2.1	GO:0003677	AP2-like ethylene-responsive transcription factor
ath-miR172c	Solyc09g007700.2.1	GO:0008270	RING finger protein B
ath-miR172c	Solyc10g006710.2.1	GO:0019199	Serine/threonine kinase receptor
ath-miR172c	Solyc10g084340.1.1	GO:0003677	AP2-like ethylene-responsive transcription factor
ath-miR172c	Solyc11g072600.1.1	GO:0003677	AP2-like ethylene-responsive transcription factor
sly-miR166c-5p	Solyc05g005890.2.1		Unknown Protein
sly-miR166c-5p	Solyc05g005900.2.1	GO:0008152	GCN5-related protein
sly-miR167c-3p	Solyc02g086840.2	GO:0009860	Kinesin light chain-like protein
sly-miR168a-5p	Solyc06g072300.2.1	GO:0019899	ARGONAUTE 1
sly-miR169e-3p	Solyc00g016470.1.1		Unknown Protein
sly-miR169e-3p	Solyc03g115000.2.1	GO:0051513	AT1G74160 protein (Fragment)
sly-miR169e-3p	Solyc03g124000.1.1		Unknown Protein
sly-miR169e-3p	Solyc04g055180.2.1	GO:0006623	Oxidation resistance 1-like protein
sly-miR169e-3p	Solyc06g082560.1.1	GO:0005524	ClpB chaperone
sly-miR169e-3p	Solyc11g050840.1.1		Unknown Protein
sly-miR390a-5p	Solyc01g011040.2.1	GO:0004675	LRR receptor-like serine/threonine-protein kinase
sly-miR390a-5p	Solyc01g058100.2.1		Unknown Protein
sly-miR390a-5p	Solyc01g091230.2.1	GO:0004675	Receptor like kinase
sly-miR390a-5p	Solyc01g100890.2.1	GO:0016020	MtN21 nodulin protein-like
sly-miR390a-5p	Solyc04g005390.1.1	GO:0004675	Receptor like kinase
sly-miR390a-5p	Solyc04g015600.2.1	GO:0004675	Receptor like kinase
sly-miR390a-5p	Solyc04g079120.2.1	GO:0003824	Protein phosphatase 2C
sly-miR390a-5p	Solyc06g036720.2.1	GO:0005515 GO:0007165 GO:0005057	HLA-B associated transcript 3
sly-miR390a-5p	Solyc07g056410.2.1	GO:0006468 GO:0005515	Receptor like kinase
sly-miR396-3p	Solyc01g010470.2.1	GO:0016301 GO:0005975 GO:0008810 GO:0006032 GO:0004568 GO:0046688 GO:0005507 GO:0042597 GO:0006508 GO:0008233	Isoamylase N-terminal domain containing protein
sly-miR396-3p	Solyc05g013810.2.1	GO:0005975	Glycosyl hydrolase family 5 protein/cellulase
sly-miR396-3p	Solyc05g017930.1.1	GO:0008017	Potassium channel
sly-miR482d-5p	Solyc01g111470.2.1	GO:0005515	Pentatricopeptide repeat-containing protein
sly-miR482d-5p	Solyc01g111880.2.1	GO:0004713	tyrosine-protein kinase transforming protein Src
sly-miR482d-5p	Solyc03g115200.2.1	GO:0009408 GO:0052543 GO:0001872 GO:0004553 GO:0009505 GO:0046658	Glucan endo-1 3-beta-glucosidase 1
sly-miR482d-5p	Solyc04g072030.1.1	GO:0005525	Interferon-induced GTP-binding protein Mx
sly-miR482d-5p	Solyc05g056320.2.1	GO:0005737	CCCH zinc finger and SMR domain-containing protein
sly-miR482d-5p	Solyc06g065390.2.1	GO:0005840	50S ribosomal protein L21
sly-miR482d-5p	Solyc07g015860.2.1	GO:0042586	Peptide deformylase
sly-miR482d-5p	Solyc08g083230.1.1	GO:0005634	Growth-regulating factor 3
sly-miR482d-5p	Solyc09g092340.2.1	GO:0008408	3&apos-5&apos exonuclease domain protein
sly-miR482d-5p	Solyc10g081260.1.1	GO:0016020	Multidrug resistance protein mdtK
sly-miR482d-5p	Solyc11g069400.1.1	GO:0045454 GO:0016853 GO:0005783	Protein disulfide isomerase L-2
sly-newmiR8-3p	Solyc02g088510.2.1	GO:0008152	Saccharopine dehydrogenase
sly-newmiR8-3p	Solyc03g005630.2.1		Unknown Protein
sly-newmiR8-3p	Solyc03g117310.1.1	GO:0043565 GO:0005634 GO:0005515 GO:0005515 GO:0043565 GO:0005634	Sterile alpha motif homology
sly-newmiR8-3p	Solyc04g079790.2.1	GO:0005840 GO:0005840	30S ribosomal protein S9
sly-newmiR8-3p	Solyc05g015480.2.1	GO:0003824 GO:0030170 GO:0008152	Cysteine desulfurase
sly-newmiR8-3p	Solyc05g041110.1.1	GO:0006468	Calcium-dependent protein kinase-like
sly-newmiR8-3p	Solyc07g032740.2.1	GO:0004069 GO:0004069	Aspartate aminotransferase
sly-newmiR8-3p	Solyc07g065620.2.1	GO:0004540 GO:0004540	Poly(A)-specific ribonuclease PARN-like protein
sly-newmiR8-3p	Solyc08g016050.2.1	GO:0042802	Dedicator of cytokinesis family protein
sly-newmiR8-3p	Solyc08g041740.1.1	GO:0005739	Unknown Protein
sly-newmiR8-3p	Solyc12g009730.1.1	GO:0016301	LRR receptor-like serine/threonine-protein kinase
sly-newmiR8-3p	Solyc12g009740.1.1	GO:0004675	LRR receptor-like serine/threonine-protein kinase
sly-newmiR8-3p	Solyc12g009750.1.1	GO:0016301	LRR receptor-like serine/threonine-protein kinase
sly-newmiR8-3p	Solyc12g013680.1.1	GO:0016301	LRR receptor-like serine/threonine-protein kinase
sly-newmiR8-3p	Solyc12g095910.1.1	GO:0004197 GO:0009451 GO:0090305 GO:0003723 GO:0004519 GO:0008270 GO:0043231	Vacuolar processing enzyme-3
sly-newmiR22-3p	Solyc01g088460.2.1		Unknown Protein
sly-newmiR22-3p	Solyc01g101100.2.1	GO:0006468	Receptor-like protein kinase
sly-newmiR22-3p	Solyc04g025390.1.1		Unknown Protein
sly-newmiR22-3p	Solyc04g054170.2.1	GO:0009627 GO:0010090 GO:0010150 GO:0048573 GO:0005634 GO:0016021 GO:0010182 GO:0042542 GO:0009644	CPR5 (Fragment)
sly-newmiR22-3p	Solyc08g068010.1.1	GO:0046872 GO:0070676 GO:0055072	Zinc finger FYVE domain containing 26
sly-newmiR22-3p	Solyc08g068010.1.1	GO:0046872 GO:0070676 GO:0055072 GO:0005515	Zinc finger FYVE domain containing 26
sly-newmiR22-3p	Solyc09g059620.2.1	GO:0016757	SAM domain family protein
sly-newmiR22-3p	Solyc12g014540.1.1	GO:0008270	Lysine-specific demethylase 5C
sly-newmiR22-3p	Solyc12g014570.1.1	GO:0006071 GO:0006629	Glycerophosphoryl diester phosphodiesterase family protein
sly-newmiR22-3p	Solyc12g098960.1.1	GO:0006468	Receptor-like protein kinase
sly-newmiR33-5p	Solyc01g091710.2.1	GO:0005515	F-box family protein
sly-newmiR33-5p	Solyc01g105350.1.1	GO:0015020	UDP-glucuronosyltransferase
sly-newmiR33-5p	Solyc01g110700.2.1		Unknown Protein
sly-newmiR33-5p	Solyc01g111180.2.1		Unknown Protein
sly-newmiR33-5p	Solyc02g084810.2.1	GO:0016021	Unknown Protein
sly-newmiR33-5p	Solyc04g055190.2.1	O:0008374 GO:0005515 GO:0008374 GO:0005515	Glycerol uptake protein 1
sly-newmiR33-5p	Solyc07g056590.2.1	GO:0005773 GO:0003723 GO:0005515 GO:0003723 GO:0005515	Polyadenylate-binding protein 1
sly-newmiR33-5p	Solyc09g009310.1.1	GO:0005515	Unknown Protein
sly-newmiR33-5p	Solyc11g010310.1.1	GO:0008026 GO:0004386 GO:0008270 GO:0005622 GO:0005524 GO:0003723 GO:0008026 GO:0004386 GO:0008270 GO:0005622 GO:0005524 GO:0003723 GO:0006355 GO:0003700 GO:0043565 GO:0005634	ATP dependent RNA helicase
sly-newmiR37-5p	Solyc04g081070.2.1	GO:0005515	Heat shock protein DnaJ domain protein
sly-newmiR37-5p	Solyc05g010650.2.1	GO:0005488 GO:0000151	U-box domain-containing protein
sly-newmiR37-5p	Solyc12g008750.1.1	GO:0005634 GO:0003676 GO:0000166	Splicing factor U2AF subunit
sly-newmiR42-5p	Solyc02g037550.2.1	GO:0009672	Auxin efflux carrier family protein
sly-newmiR42-5p	Solyc02g080630.2.1	GO:0046872	Lactoylglutathione lyase
sly-newmiR42-5p	Solyc05g009270.2.1	GO:0009922	Fatty acid elongase 3-ketoacyl-CoA synthase
sly-newmiR42-5p	Solyc06g053190.2.1	GO:0005622	GTPase activating-like protein
sly-newmiR42-5p	Solyc07g020910.1.1	GO:0006281 GO:0009556 GO:0007064	T24D18.4 (Fragment)
sly-newmiR42-5p	Solyc07g020910.1.1	GO:0006281 GO:0009556 GO:0007064	T24D18.4 (Fragment)
sly-newmiR42-5p	Solyc07g020910.1.1		T24D18.4 (Fragment)
sly-newmiR42-5p	Solyc10g009390.2.1	GO:0019825	Cytochrome P450
sly-newmiR42-5p	Solyc10g024320.1.1	GO:0008236	Lon protease homolog
sly-newmiR42-5p	Solyc10g081530.1.1	GO:0033179	V-type proton ATPase subunit d 1
sly-newmiR42-5p	Solyc12g042260.1.1	GO:0080054	Low affinity nitrate transporter
sly-newmiR51-3p	Solyc02g037550.2.1	GO:0009672	Auxin efflux carrier family protein
sly-newmiR51-3p	Solyc02g080630.2.1	GO:0046872	Lactoylglutathione lyase
sly-newmiR51-3p	Solyc03g116460.2.1	GO:0036361 GO:0006520	Aspartate racemase
sly-newmiR51-3p	Solyc03g116460.2.1	GO:0036361 GO:0006520	Aspartate racemase
sly-newmiR51-3p	Solyc05g009270.2.1	GO:0009922	Fatty acid elongase 3-ketoacyl-CoA synthase
sly-newmiR51-3p	Solyc06g043020.1.1		ORF137
sly-newmiR51-3p	Solyc06g053190.2.1	GO:0005622	GTPase activating-like protein
sly-newmiR51-3p	Solyc07g020910.1.1		T24D18.4 (Fragment)
sly-newmiR51-3p	Solyc08g082970.2.1	GO:0005515 GO:0007165 GO:0005057 GO:0055114 GO:0016209 GO:0016491 GO:0045454 GO:0009055 GO:0015035 GO:0048511 GO:0016853	Fas-associated factor 1-like protein
sly-newmiR51-3p	Solyc10g009390.2.1	GO:0019825	Cytochrome P450
sly-newmiR51-3p	Solyc10g024320.1.1	GO:0008236	Lon protease homolog
sly-newmiR51-3p	Solyc10g081530.1.1	GO:0033179	V-type proton ATPase subunit d 1
sly-newmiR51-3p	Solyc12g042260.1.1	GO:0080054	Low affinity nitrate transporter
sly-newmiR62-5p	Solyc00g005840.2.1	GO:0016671	Thioredoxin family protein
sly-newmiR62-5p	Solyc01g098810.2.1	GO:0005730 GO:0042542 GO:0009644	Heat shock protein-like protein
sly-newmiR62-5p	Solyc04g005830.2.1	GO:0017111	Single-stranded nucleic acid binding R3H domain protein
sly-newmiR62-5p	Solyc04g054400.2.1	GO:0000140	Short-chain dehydrogenase/reductase
sly-newmiR62-5p	Solyc04g055260.2.1	GO:0008757	Carboxyl methyltransferase
sly-newmiR62-5p	Solyc05g026080.2.1	GO:0003690	Glycine-rich protein
sly-newmiR62-5p	Solyc05g026080.2.1	GO:0003690	Glycine-rich protein
sly-newmiR62-5p	Solyc06g052070.2.1	GO:0004871	WD-40 repeat protein
sly-newmiR62-5p	Solyc07g062140.2.1	GO:0003825	Alpha alpha-trehalose-phosphate synthase
sly-newmiR62-5p	Solyc09g059080.1.1		Unknown Protein
sly-newmiR62-5p	Solyc09g064440.2.1	GO:0015431	ABC transporter C family member 5
sly-newmiR8-3p	Solyc02g088510.2.1	GO:0008152	Saccharopine dehydrogenase
sly-newmiR8-3p	Solyc03g005630.2.1		Unknown Protein

## Sheet: B. cinerea
Differential expressed miRNAs, targets, GO terms and target description. B. cinerea infection
miRNA	Target identification	GO term	Target description
sly-miR160a-3p	Solyc02g043860.2.1	GO:0042803	Insulin degrading enzyme
sly-miR160a-3p	Solyc02g087520.2.1	GO:0005515	Thaumatin-like protein
sly-miR160a-3p	Solyc05g012080.2.1	GO:0019899	Cytochrome b5
sly-miR167c-3p	Solyc02g086840.2	GO:0009860	Kinesin light chain-like protein
sly-newmiR35-5p	Solyc00g008110.1.1		Unknown Protein
sly-newmiR35-5p	Solyc01g011100.2.1	GO:0004012 GO:0015914 GO:0045332 GO:0048194 GO:0000166 GO:0000287 GO:0004012 GO:0005524 GO:0016787 GO:0046872 GO:0000139 GO:0005802 GO:0005886 GO:0016021	Phospholipid-transporting ATPase
sly-newmiR35-5p	Solyc01g034030.1.1	GO:0008270 GO:0003676 GO:0008270 GO:0003676	Unknown Protein
sly-newmiR35-5p	Solyc01g094680.2.1		Signal peptide peptidase
sly-newmiR35-5p	Solyc01g110700.2.1		Unknown Protein
sly-newmiR35-5p	Solyc01g111180.2.1		Unknown Protein
sly-newmiR35-5p	Solyc02g049090.1.1		Unknown Protein
sly-newmiR35-5p	Solyc03g083170.2.1	GO:0005515	At5g24280-like protein
sly-newmiR35-5p	Solyc03g098150.2.1	GO:0006468 GO:0005524 GO:0016772 GO:0006468 GO:0004674 GO:0016301	Kinase family protein
sly-newmiR35-5p	Solyc04g064640.2.1	GO:0016021 GO:0016021 GO:0006810 GO:0008643 GO:0034219 GO:0051119 GO:0005886	RAG1-activating protein 1 homolog
sly-newmiR35-5p	Solyc04g080930.2.1	GO:0008022 GO:0008270 GO:0046872 GO:0016558 GO:0007031 GO:0006635 GO:0010381 GO:0009793 GO:0009853 GO:0006513 GO:0005779 GO:0005829 GO:0004842 GO:0016567 GO:0046872 GO:0005515	Peroxisome biogenesis factor 10
sly-newmiR35-5p	Solyc06g062800.2.1	GO:0008026 GO:0005524 GO:0005525 GO:0003677 GO:0004386 GO:0008026 GO:0016787 GO:0000166 GO:0006413 GO:0010468 GO:0010501 GO:0004004 GO:0045226 GO:0003924 GO:0006260 GO:0003887 GO:0009360 GO:0006281 GO:0008094	ATP-dependent RNA helicase eIF4A
sly-newmiR35-5p	Solyc07g005960.2.1	GO:0042802 GO:0004185 GO:0004185 GO:0006508 GO:0051603 GO:0008233 GO:0016787 GO:0005773	Serine carboxypeptidase K10B2.2
sly-newmiR35-5p	Solyc09g020020.1.1	GO:0006508 GO:0008234	Ulp1 protease family C-terminal catalytic domain containing protein

## Sheet: Drought
Differential expressed miRNAs, targets, GO terms and target description. Drought stress
miRNA	Target identification	GO term	Target description
sly-miR6022	Solyc01g005720.2.1	GO:0004675	LRR receptor-like serine/threonine protein kinase
sly-miR6022	Solyc01g005730.2.1	GO:0004675	LRR receptor-like serine/threonine protein kinase
sly-miR6022	Solyc01g005760.2.1	GO:0016301	LRR receptor-like serine/threonine protein kinase
sly-miR6022	Solyc01g005870.1.1	GO:0016301	LRR receptor-like serine/threonine protein kinase
sly-miR6022	Solyc01g006550.2.1	GO:0004675	LRR receptor-like serine/threonine protein kinase
sly-miR6022	Solyc01g008390.1.1	GO:0016301	LRR receptor-like serine/threonine protein kinase
sly-miR6022	Solyc01g008410.1.1	GO:0004675	LRR receptor-like serine/threonine protein kinase
sly-miR6022	Solyc01g009690.1.1	GO:0016301	LRR receptor-like serine/threonine protein kinase
sly-miR6022	Solyc01g009700.1.1	GO:0004675	LRR receptor-like serine/threonine protein kinase
sly-miR6022	Solyc01g016370.1.1	GO:0004675	LRR receptor-like serine/threonine protein kinase
sly-miR6022	Solyc02g083350.2.1	GO:0031625	DNA-directed RNA polymerase
sly-miR6022	Solyc02g087840.2.1	GO:0043565	Homeobox-leucine zipper-like protein
sly-miR6022	Solyc03g113040.2.1	GO:0042626	ATP-binding cassette (ABC) transporter 17
sly-miR6022	Solyc04g074130.2.1	GO:0030233	Mitochondrial carrier protein
sly-miR6022	Solyc07g065320.2.1	GO:0015431	Multidrug resistance protein ABC transporter family
sly-miR6022	Solyc09g018230.1.1	GO:0005488 GO:0000151	U-box domain-containing protein
sly-miR6022	Solyc12g040740.1.1	GO:0004675	LRR receptor-like serine/threonine protein kinase
sly-miR6022	Solyc12g100020.1.1	GO:0016301	LRR receptor-like serine/threonine protein kinase
sly-newmiR3-3p	Solyc01g016380.2.1		Unknown Protein
sly-newmiR3-3p	Solyc01g016390.2.1	GO:0016021 GO:0010411 GO:0016413 GO:0005794 GO:0050826	Unknown Protein
sly-newmiR3-3p	Solyc01g091210.2.1	GO:0006388	tRNA 2&apos-phosphotransferase
sly-newmiR3-3p	Solyc01g100050.2.1	GO:0006355 GO:0005515 GO:0045490 GO:0047487	WD-40 repeat protein
sly-newmiR3-3p	Solyc02g062450.1.1	GO:0008270	Zinc finger, GRF-type
sly-newmiR3-3p	Solyc02g068240.2.1	GO:0004144	Diacylglycerol acyltransferase
sly-newmiR3-3p	Solyc03g097950.2.1	GO:0005840	50S ribosomal protein L29
sly-newmiR3-3p	Solyc03g118490.2.1	GO:0005634 GO:0008270 GO:0016021 GO:0004089	Cell division cycle-associated protein 7
sly-newmiR3-3p	Solyc03g119580.1.1	GO:0006355 GO:0003677	Ethylene-responsive transcription factor 4
sly-newmiR3-3p	Solyc03g122220.1.1	GO:0008270	Zinc finger, GRF-type
sly-newmiR3-3p	Solyc04g050930.2.1	GO:0046422	Violaxanthin de-epoxidase
sly-newmiR3-3p	Solyc04g081360.2.1	GO:0005515 GO:0016429	tRNA (Adenine-N(1)-)-methyltransferase non-catalytic subunit trm6
sly-newmiR3-3p	Solyc05g054740.2.1	GO:0015381	High affinity sulfate transporter 2
sly-newmiR3-3p	Solyc06g007200.2.1	GO:0003700	Methionine aminopeptidase
sly-newmiR3-3p	Solyc06g007200.2.1	GO:0003700	Methionine aminopeptidase
sly-newmiR3-3p	Solyc06g009670.2.1	GO:0031072 GO:0005488	DNAJ heat shock N-terminal domain-containing protein
sly-newmiR3-3p	Solyc06g043340.1.1	GO:0008649 GO:0016740 GO:0032259 GO:0001510 GO:0031167	Unknown Protein
sly-newmiR3-3p	Solyc07g005400.2.1	GO:0030528	Transcription factor
sly-newmiR3-3p	Solyc07g005890.2.1	GO:0008026 GO:0005524	ATP-dependent RNA helicase
sly-newmiR3-3p	Solyc07g048050.1.1	GO:0055114 GO:0016021	Dopamine beta-monooxygenase
sly-newmiR3-3p	Solyc08g008490.2.1	GO:0004871	WD-40 repeat protein
sly-newmiR3-3p	Solyc08g008490.2.1	GO:0004871	WD-40 repeat protein
sly-newmiR3-3p	Solyc08g079830.2.1	GO:0016532	Cu/Zn-superoxide dismutase copper chaperone
sly-newmiR3-3p	Solyc09g074080.1.1	GO:0016758	Glycosyltransferase family GT8 protein
sly-newmiR3-3p	Solyc09g074080.1.1	GO:0016758	Glycosyltransferase family GT8 protein
sly-newmiR3-3p	Solyc10g007170.1.1		Unknown Protein
sly-newmiR3-3p	Solyc11g010250.1.1	GO:0010224	Avr9/Cf-9 rapidly elicited protein 75
sly-newmiR3-3p	Solyc11g056640.1.1	GO:0009723	Unknown Protein
sly-newmiR3-3p	Solyc12g010130.1.1	GO:0007165	CBL-interacting protein kinase 7
sly-newmiR3-3p	Solyc12g038470.1.1		Unknown Protein
sly-newmiR3-3p	Solyc12g096940.1.1	GO:0009416 GO:0009909 GO:0005634 GO:0005515	CCT motif family protein
sly-newmiR8-3p	Solyc02g088510.2.1	GO:0008152	Saccharopine dehydrogenase
sly-newmiR8-3p	Solyc03g005630.2.1		Unknown Protein
sly-newmiR8-3p	Solyc03g117310.1.1	GO:0043565 GO:0005634 GO:0005515 GO:0005515 GO:0043565 GO:0005634	Sterile alpha motif homology
sly-newmiR8-3p	Solyc04g079790.2.1	GO:0005840 GO:0005840	30S ribosomal protein S9
sly-newmiR8-3p	Solyc05g015480.2.1	GO:0003824 GO:0030170 GO:0008152	Cysteine desulfurase
sly-newmiR8-3p	Solyc05g041110.1.1	GO:0006468	Calcium-dependent protein kinase-like
sly-newmiR8-3p	Solyc07g032740.2.1	GO:0004069 GO:0004069	Aspartate aminotransferase
sly-newmiR8-3p	Solyc07g065620.2.1	GO:0004540 GO:0004540	Poly(A)-specific ribonuclease PARN-like protein
sly-newmiR8-3p	Solyc08g016050.2.1	GO:0042802	Dedicator of cytokinesis family protein
sly-newmiR8-3p	Solyc08g041740.1.1	GO:0005739	Unknown Protein
sly-newmiR8-3p	Solyc12g009730.1.1	GO:0016301	LRR receptor-like serine/threonine-protein kinase
sly-newmiR8-3p	Solyc12g009740.1.1	GO:0004675	LRR receptor-like serine/threonine-protein kinase
sly-newmiR8-3p	Solyc12g009750.1.1	GO:0016301	LRR receptor-like serine/threonine-protein kinase
sly-newmiR8-3p	Solyc12g013680.1.1	GO:0016301	LRR receptor-like serine/threonine-protein kinase
sly-newmiR8-3p	Solyc12g095910.1.1	GO:0004197 GO:0009451 GO:0090305 GO:0003723 GO:0004519 GO:0008270 GO:0043231	Vacuolar processing enzyme-3
sly-newmiR26-3p	Solyc06g051500.2.1	GO:0006468	Unknown Protein
sly-newmiR26-3p	Solyc06g051510.2.1	GO:0006468	Kinase family protein
sly-newmiR40-3p	Solyc02g088480.2.1		T7.1 protein
sly-newmiR40-3p	Solyc12g062450.1.1		Unknown Protein

## Sheet: Heat
Differential expressed miRNAs, targets, GO terms and target description. Heat stress
miRNA	Target identification	GO term	Target description
sly-miR408b-3p	Solyc01g090120.2.1	GO:0009055	Blue copper protein
sly-miR408b-3p	Solyc01g104400.2.1	GO:0009055	Blue copper protein
sly-miR408b-3p	Solyc04g074740.2.1	GO:0009055	Blue copper-like protein
sly-miR408b-3p	Solyc05g054910.2.1	GO:0005634 GO:0006406 GO:0070390	SAC3/GANP/Nin1/mts3/eIF-3 p25
sly-miR408b-3p	Solyc07g043390.2.1	GO:0016759	Cellulose synthase
sly-newmiR4-3p	Solyc03g026120.2.1	GO:0032259 GO:0008757 GO:0032259 GO:0008168	Dehydration-responsive protein
sly-newmiR4-3p	Solyc06g008980.2.1	GO:0042127 GO:0000226	Unknown Protein
sly-newmiR4-3p	Solyc08g060970.2.1	GO:0004650 GO:0003824	Polygalacturonase
sly-newmiR6-3p	Solyc02g082730.2.1	GO:0017137	Rab gdp-dissociation inhibitor
sly-newmiR6-3p	Solyc03g097630.2.1	GO:0016409	Palmitoyltransferase-like protein
sly-newmiR6-3p	Solyc07g065630.2.1	GO:0004842	Ubiquitin-protein ligase 1
sly-newmiR25-3p	Solyc03g115360.2.1	GO:0005840	40S ribosomal protein S19-like

## Sheet: Hexanoic acid
Differential expressed miRNAs, targets, GO terms and target description. Hexanoic acid treatment
sly-newmiR1	Solyc03g026240.2	GO:0003723 GO:0000398 GO:0008380	Arginine/serine-rich splicing factor RSP31
sly-newmiR21-3p	Solyc05g009270.2.1	GO:0009922	Fatty acid elongase 3-ketoacyl-CoA synthase
sly-newmiR21-3p	Solyc06g043020.1.1		Unknown Protein
sly-newmiR21-3p	Solyc06g053190.2.1	GO:0005622	GTPase activating-like protein
sly-newmiR21-3p	Solyc07g020910.1.1	GO:0006281 GO:0009556 GO:0007064	T24D18.4 (Fragment)
sly-newmiR21-3p	Solyc07g020910.1.1	GO:0006281 GO:0009556 GO:0007064	T24D18.4 (Fragment)
sly-newmiR21-3p	Solyc08g082970.2.1	GO:0005515 GO:0007165 GO:0005057 GO:0055114 GO:0016209 GO:0016491 GO:0045454 GO:0009055 GO:0015035 GO:0048511 GO:0016853	Fas-associated factor 1-like protein
sly-newmiR21-3p	Solyc10g009390.2.1	GO:0019825	Cytochrome P450
sly-newmiR21-3p	Solyc10g024320.1.1	GO:0008236	Lon protease homolog
sly-newmiR21-3p	Solyc10g081530.1.1	GO:0033179	V-type proton ATPase subunit d 1
sly-newmiR21-3p	Solyc12g042260.1.1	GO:0080054	Low affinity nitrate transporter
sly-newmiR26-3p	Solyc06g051500.2.1	GO:0006468	Unknown Protein
sly-newmiR26-3p	Solyc06g051510.2.1	GO:0006468	Kinase family protein
sly-newmiR31-5p	Solyc06g065260.2.1	GO:0004675	Receptor like kinase
sly-newmiR31-5p	Solyc06g065260.2.1	GO:0004675	Receptor like kinase
sly-newmiR31-5p	Solyc07g056470.2.1	GO:0043295	Glutathione S-transferase-like protein
sly-newmiR31-5p	Solyc07g056470.2.1	GO:0043295	Glutathione S-transferase-like protein
sly-newmiR31-5p	Solyc10g039340.1.1		Unknown Protein
sly-newmiR33-5p	Solyc01g091710.2.1	GO:0005515	F-box family protein
sly-newmiR33-5p	Solyc01g105350.1.1	GO:0015020	UDP-glucuronosyltransferase
sly-newmiR33-5p	Solyc01g110700.2.1		Unknown Protein
sly-newmiR33-5p	Solyc01g111180.2.1		Unknown Protein
sly-newmiR33-5p	Solyc02g084810.2.1	GO:0016021	Unknown Protein
sly-newmiR33-5p	Solyc04g055190.2.1	O:0008374 GO:0005515 GO:0008374 GO:0005515	Glycerol uptake protein 1
sly-newmiR33-5p	Solyc07g056590.2.1	GO:0005773 GO:0003723 GO:0005515 GO:0003723 GO:0005515	Polyadenylate-binding protein 1
sly-newmiR33-5p	Solyc09g009310.1.1	GO:0005515	Unknown Protein
sly-newmiR33-5p	Solyc11g010310.1.1	GO:0008026 GO:0004386 GO:0008270 GO:0005622 GO:0005524 GO:0003723 GO:0008026 GO:0004386 GO:0008270 GO:0005622 GO:0005524 GO:0003723 GO:0006355 GO:0003700 GO:0043565 GO:0005634	ATP dependent RNA helicase
sly-newmiR34-5p	Solyc01g111180.2.1		Unknown Protein
sly-newmiR34-5p	Solyc04g078590.2.1	GO:0004674	Receptor like kinase
sly-newmiR34-5p	Solyc04g078590.2.1	GO:0004674	Receptor like kinase
sly-newmiR34-5p	Solyc05g045940.1.1		Unknown Protein
sly-newmiR34-5p	Solyc11g065810.1.1		Resistance protein fragment
sly-newmiR34-5p	Solyc11g072180.1.1	GO:0006397	Ngg1 interacting factor 3 like 1 binding protein 1 isoform 1
sly-newmiR44-5p	Solyc01g067530.2.1	GO:0005525	GTPase obg
sly-newmiR44-5p	Solyc01g105580.1.1	GO:0016740	Hydroxycinnamoyl CoA quinate transferase 2
sly-newmiR44-5p	Solyc02g083280.2.1	GO:0004792	Thiosulfate sulfurtransferase/rhodanese-like domain-containing protein 1
sly-newmiR44-5p	Solyc03g065330.1.1		Unknown Protein
sly-newmiR44-5p	Solyc04g009540.1.1	GO:0005515	50S ribosomal protein L10
sly-newmiR44-5p	Solyc04g009540.1.1	GO:0005515	50S ribosomal protein L10
sly-newmiR44-5p	Solyc04g014650.2.1	GO:0004675	Receptor like kinase
sly-newmiR44-5p	Solyc05g005640.2.1	GO:0008327	PHD finger family protein / methyl-CpG binding domain-containing protein
sly-newmiR44-5p	Solyc05g052160.2.1	GO:0005525	Translocase of chloroplast 34
sly-newmiR44-5p	Solyc07g052220.1.1		Unknown Protein
sly-newmiR44-5p	Solyc10g007480.2.1	GO:0010280	Dtdp-glucose 4 6-dehydratase
sly-newmiR44-5p	Solyc11g007780.1.1	GO:0000166	Guanine nucleotide-binding protein subunit beta-like protein
sly-newmiR44-5p	Solyc12g036370.1.1		Unknown Protein
sly-newmiR45-3p	Solyc06g084530.2.1	GO:0006508 GO:0017111 GO:0005524	Katanin p60 ATPase-containing subunit A-like 1
sly-newmiR45-3p	Solyc11g039860.1.1		Unknown Protein
sly-newmiR56-5p	Solyc01g067530.2.1	GO:0003924 GO:0000287	GTPase obg
sly-newmiR56-5p	Solyc01g105580.1.1	GO:0034046	Hydroxycinnamoyl CoA quinate transferase 2
sly-newmiR56-5p	Solyc02g083280.2.1	GO:0004792	Thiosulfate sulfurtransferase/rhodanese-like domain-containing protein 1
sly-newmiR56-5p	Solyc03g065330.1.1		Unknown Protein
sly-newmiR56-5p	Solyc04g009540.1.1	GO:0005515	50S ribosomal protein L10
sly-newmiR56-5p	Solyc04g014650.2.1		Receptor like kinase
sly-newmiR56-5p	Solyc05g005640.2.1	GO:0004402 GO:0042393 GO:0046872 GO:0008327 GO:0061630	PHD finger family protein / methyl-CpG binding domain-containing protein
sly-newmiR56-5p	Solyc05g005640.2.1	GO:0004402 GO:0042393 GO:0046872 GO:0008327 GO:0061630	PHD finger family protein / methyl-CpG binding domain-containing protein
sly-newmiR56-5p	Solyc05g052160.2.1	GO:0003924 GO:0046872 GO:0015450	Translocase of chloroplast 34
sly-newmiR56-5p	Solyc07g052220.1.1		Unknown Protein
sly-newmiR56-5p	Solyc10g007480.2.1	GO:0008460	Dtdp-glucose 4 6-dehydratase
sly-newmiR56-5p	Solyc10g012470.1.1		Unknown Protein
sly-newmiR56-5p	Solyc11g007780.1.1	GO:0000166	Guanine nucleotide-binding protein subunit beta-like protein
sly-newmiR56-5p	Solyc12g036370.1.1		Unknown Protein
sly-newmiR61-5p	Solyc03g115360.2.1	GO:0005840	40S ribosomal protein S19-like
sly-newmiR63-5p	Solyc03g115360.2.1	GO:0005840	40S ribosomal protein S19-like
